# Supplementary material for: Effects of H2:CO2 ratio and H2 supply fluctuation on methane content and microbial community composition during in-situ biological biogas upgrading
Source: Biotechnol Biofuels. 2019 Apr 30;12:104. doi: 10.1186/s13068-019-1443-6 (PMC6489297; doi:10.1186/s13068-019-1443-6)
Supplement: Supplementary file 3 — Additional file 3. Bioprocess data. Excel format spreadsheet of bioprocess data and factors corresponding to the microbial samples analysed. Columns are variables and factors, and rows are samples. Units are indicated in the column headers. [file 13068_2019_1443_MOESM3_ESM.xls]

## Sheet: Sheet1
Sample Name	Sample ID	Description	Reactor Replicate	Reactor Week	Reactor Type	Week	Day	Sample Project	Phase	H2 Addition	Residual H2 proportion	OLR (gCOD/L/d)	Feed	H2:CO2 ratio	Acetic Acid (mg/L)	Propionic Acid (mg/L)	IsoButyric Acid (mg/L)	Butyric Acid (mg/L)	IsoValeric Acid (mg/L)	TVFA (mg/L)	TAN (mg/L)	TCOD (mg/L)	pH	CH4 proportion	CO2 proportion	Methane Production Rate (mL/L/h)	Biogas Production Rate (mL/L/h)	H2 Consumption Rate proportion
2-6R1	DP1F07	CR1W1	C1	CW1	Control	1	4	Radziah	Startup	No	0	0.23	Glucose	0	189.43	125.02	25.91	13.34	37.63	339.69	627.52	11970	7.84	0.6	0.4	3.66	6.46	0
2-6R2	DP1F08	CR2W1	C2	CW1	Control	1	4	Radziah	Startup	No	0	0.23	Glucose	0	192.55	121.9	37.16	16.29	34.9	348.35	574.91	10980	7.84	0.59	0.41	3.66	6.51	0
2-6R3	DP1F09	CR3W1	C3	CW1	Control	1	4	Radziah	Startup	No	0	0.23	Glucose	0	185.66	128.83	37.03	11.12	33.02	342.37	573.61	10650	7.84	0.6	0.4	3.76	6.65	0
2-6R4	DP1F10	H2R1W1	H1	HW1	Hydrogen	1	4	Radziah	Startup	No	0	0.23	Glucose	0	180.96	129.27	31.09	9.15	41.43	337.58	586.87	10650	7.81	0.6	0.4	3.58	6.32	0
2-6R5	DP1F11	H2R2W1	H2	HW1	Hydrogen	1	4	Radziah	Startup	No	0	0.23	Glucose	0	177.86	133.55	36.91	8.56	37.8	339.38	591.22	11220	7.83	0.6	0.4	3.46	6.13	0
2-6R6	DP1F12	H2R3W1	H3	HW1	Hydrogen	1	4	Radziah	Startup	No	0	0.23	Glucose	0	184.71	122.65	36.03	4.66	29.52	329.25	591	10935	7.82	0.6	0.4	4.28	7.55	0
9-6R1	DP1F01	CR1W2	C1	CW2	Control	2	9	Radziah	Startup	No	0	0.18	Glucose	0	98.26	60.78	23.39	4.2	29.15	183.5	440.33	8350	7.43	0.59	0.41	2.54	4.54	0
9-6R2	DP1F02	CR2W2	C2	CW2	Control	2	9	Radziah	Startup	No	0	0.18	Glucose	0	91.65	61.74	17.79	4.23	22.69	170.07	435	10825	7.56	0.59	0.41	2.43	4.36	0
9-6R3	DP1F03	CR3W2	C3	CW2	Control	2	9	Radziah	Startup	No	0	0.18	Glucose	0	91.44	62.5	23.55	5.9	12.77	169.71	437.66	13500	7.5	0.59	0.41	2.3	4.14	0
9-6R4	DP1F04	H2R1W2	H1	HW2	Hydrogen	2	9	Radziah	Startup	Yes	0.075	0.18	Glucose	4	96.99	59.95	17.97	7.1	14.73	171.36	437.5	10350	7.52	0.65	0.27	3.7	5.53	0.94
9-6R5	DP1F05	H2R2W2	H2	HW2	Hydrogen	2	9	Radziah	Startup	Yes	0.081	0.18	Glucose	4	92.78	62.44	23.54	7.83	16.39	174.44	449.38	11250	7.63	0.65	0.27	3.54	5.29	0.94
9-6R6	DP1F06	H2R3W2	H3	HW2	Hydrogen	2	9	Radziah	Startup	Yes	0.08	0.18	Glucose	4	89.53	58.85	22.23	6.11	18.01	167.15	441.05	10475	7.52	0.65	0.27	3.78	5.64	0.94
28-6R1	DP1D01	CR1W5	C1	CW5	Control	5	30	Radziah	Inhibition	No	0	0.05	Glucose	0	5.9	6.84	9.85	0	0	18.16	161.6	4400	6.86	0.64	0.36	1.11	1.83	0
28-6R2	DP1D02	CR2W5	C2	CW5	Control	5	30	Radziah	Inhibition	No	0	0.05	Glucose	0	5.59	8.52	11.42	0	0	12.5	153.6	14680	6.96	0.64	0.36	1.18	1.94	0
28-6R3	DP1D03	CR3W5	C3	CW5	Control	5	30	Radziah	Inhibition	No	0	0.05	Glucose	0	1.34	6.72	6.59	0	0	14.3	165.6	4920	6.87	0.64	0.36	1.14	1.87	0
28-6R4	DP1D04	H2R1W5	H1	HW5	Hydrogen	5	30	Radziah	Inhibition	Yes	0.181	0.05	Glucose	>4	87.19	50.87	9.22	0	0	134.72	142.4	4460	9.17	0.81	0.01	1.46	1.56	0.9
28-6R5	DP1D05	H2R2W5	H2	HW5	Hydrogen	5	30	Radziah	Inhibition	Yes	0.244	0.05	Glucose	>4	80.63	45.21	9.97	0	0	124.09	164.8	14920	9.07	0.75	0	1.53	1.62	0.84
28-6R6	DP1D06	H2R3W5	H3	HW5	Hydrogen	5	30	Radziah	Inhibition	Yes	0.166	0.05	Glucose	>4	121.57	76.09	11.82	0	0	191.32	161.6	14160	9.1	0.83	0	1.56	1.65	0.91
5-7R1	DP1E07	CR1W6	C1	CW6	Control	6	37	Radziah	Experimental	No	0	0.05	Acidicglucose	0	11.65	1.9	13.75	3.66	5.78	28.45	109.6	2980	6.94	0.65	0.35	1.32	2.14	0
5-7R2	DP1E08	CR2W6	C2	CW6	Control	6	37	Radziah	Experimental	No	0	0.05	Acidicglucose	0	6.64	3.7	15.35	0	0	20.11	113.6	13020	6.96	0.65	0.35	1.22	1.98	0
5-7R3	DP1E09	CR3W6	C3	CW6	Control	6	37	Radziah	Experimental	No	0	0.05	Acidicglucose	0	4.76	1.16	13.43	0	7.48	19.25	120	1300	6.96	0.65	0.35	1.31	2.11	0
5-7R4	DP1E10	H2R1W6	H1	HW6	Hydrogen	6	37	Radziah	Experimental	Yes	0.056	0.05	Acidicglucose	>4	13.14	40.07	15.08	0	14.88	64.66	106.4	1960	7.28	0.9	0.05	2.52	2.79	0.97
5-7R5	DP1E11	H2R2W6	H2	HW6	Hydrogen	6	37	Radziah	Experimental	Yes	0.113	0.05	Acidicglucose	>4	4.87	42.3	19.05	6.52	12.28	63.82	121.6	1760	7.52	0.86	0.03	2.12	2.31	0.95
5-7R6	DP1E12	H2R3W6	H3	HW6	Hydrogen	6	37	Radziah	Experimental	Yes	0.046	0.05	Acidicglucose	>4	12.36	42.76	13.41	0	14.45	64.67	124	1660	7.51	0.92	0.04	2.64	2.89	0.97
12-7R1	DP1C01	CR1W7	C1	CW7	Control	7	44	Radziah	Experimental	No	0	0.05	Glucose	0	2.14	1.75	9.48	0.47	0	10.34	78	1900	7.09	0.65	0.35	1.13	1.83	0
12-7R2	DP1C02	CR2W7	C2	CW7	Control	7	44	Radziah	Experimental	No	0	0.05	Glucose	0	2.49	2.64	8.08	1.84	0	11.39	73	2350	7.11	0.65	0.35	1.17	1.9	0
12-7R3	DP1C03	CR3W7	C3	CW7	Control	7	44	Radziah	Experimental	No	0	0.05	Glucose	0	1.87	2.14	7.3	1.52	0	9.62	71	1950	7.26	0.64	0.36	1.02	1.67	0
12-7R4	DP1C04	H2R1W7	H1	HW7	Hydrogen	7	44	Radziah	Experimental	Yes	0.069	0.05	Glucose	>4	19.09	36.45	5.71	0	0	52.53	73	3350	5.93	0.9	0.03	1.36	1.48	0.98
12-7R5	DP1C05	H2R2W7	H2	HW7	Hydrogen	7	44	Radziah	Experimental	Yes	0.12	0.05	Glucose	>4	2.64	29.01	5.48	0	0	29.9	75	3700	6.99	0.87	0.01	1.82	1.94	0.94
12-7R6	DP1C06	H2R3W7	H3	HW7	Hydrogen	7	44	Radziah	Experimental	Yes	0.057	0.05	Glucose	>4	1.42	26.53	7.67	1.26	0	29.01	79	3875	7.11	0.92	0.03	1.82	1.98	0.97
13-7R1	DP1G01	CR1W7-2	C1	CW7-2	Control	7	45	Radziah	Experimental	No	0	0.05									82.2	1360	7.09	0.65	0.35	1.06	1.73	0
13-7R2	DP1G02	CR2W7-2	C2	CW7-2	Control	7	45	Radziah	Experimental	No	0	0.05									85.3	2540	7.11	0.65	0.35	1.09	1.75	0
13-7R3	DP1G03	CR3W7-2	C3	CW7-2	Control	7	45	Radziah	Experimental	No	0	0.05									88.3	1600	7.26	0.65	0.35	1.25	1.76	0
13-7R4	DP1G04	H2R1W7-2	H1	HW7-2	Hydrogen	7	45	Radziah	Experimental	Yes	0.108	0.05									90.5	2640	5.79	0.88	0.01	1.65	1.57	0.96
13-7R5	DP1G05	H2R2W7-2	H2	HW7-2	Hydrogen	7	45	Radziah	Experimental	Yes	0.134	0.05									87.5	2420	7.17	0.86	0	1.05	2.07	0.93
13-7R6	DP1G06	H2R3W7-2	H3	HW7-2	Hydrogen	7	45	Radziah	Experimental	Yes	0.064	0.05									87.5	3580	7.11	0.92	0.02	1.66	2.12	0.97
20-7R1	DP1A01	CR1W8	C1	CW8	Control	8	52	Radziah	Experimental	No	0	0.05	Glucose	0	0.87	1.99	5.37	0	0	6.14	86.4	1005	7.22	0.67	0.33	1.06	1.68	0
20-7R2	DP1A02	CR2W8	C2	CW8	Control	8	52	Radziah	Experimental	No	0	0.05	Glucose	0	3.98	2.7	5.62	0	0	10.01	97.6	3425	7.22	0.66	0.34	1.08	1.71	0
20-7R3	DP1A03	CR3W8	C3	CW8	Control	8	52	Radziah	Experimental	No	0	0.05	Glucose	0	2.17	3.62	7.97	0	0	10.55	105.6	1255	7.22	0.66	0.34	1.03	1.63	0
20-7R4	DP1A04	H2R1W8	H1	HW8	Hydrogen	8	52	Radziah	Experimental	Yes	0.048	0.05	Glucose	4	97.65	53.63	7.4	7.46	0	151.27	108	3525	7.09	0.91	0.04	1	1.1	0.97
20-7R5	DP1A05	H2R2W8	H2	HW8	Hydrogen	8	52	Radziah	Experimental	Yes	0.031	0.05	Glucose	4	5	27.96	7.72	0	0	32.93	100	2650	7.75	0.95	0.02	1.63	1.75	0.97
20-7R6	DP1A06	H2R3W8	H3	HW8	Hydrogen	8	52	Radziah	Experimental	Yes	0.018	0.05	Glucose	4	3.71	16.04	10.56	0.77	6.43	28.21	96	1155	7.84	0.97	0.02	1.95	2.09	0.98
27-7R1	DP1A07	CR1W9	C1	CW9	Control	9	59	Radziah	SteadyState	No	0	0.05	Glucose	0	4.44	2.45	6.78	0	1.91	6.49	62.4	2180	7.03	0.65	0.35	1	1.62	0
27-7R2	DP1A08	CR2W9	C2	CW9	Control	9	59	Radziah	SteadyState	No	0	0.05	Glucose	0	2.79	0.19	8.16	1.07	0	3.02	64	1120	7.08	0.66	0.34	1.08	1.73	0
27-7R3	DP1A09	CR3W9	C3	CW9	Control	9	59	Radziah	SteadyState	No	0	0.05	Glucose	0	3.72	1.18	7.22	1.65	4.47	4.77	64.8	2300	7.08	0.66	0.34	1.11	1.78	0
27-7R4	DP1A10	H2R1W9	H1	HW9	Hydrogen	9	59	Radziah	SteadyState	Yes	0.008	0.05	Glucose	4	12.33	101.88	10.79	0.43	5.12	95.06	61.6	2060	7.18	0.96	0.04	1.5	1.64	0.99
27-7R5	DP1A11	H2R2W9	H2	HW9	Hydrogen	9	59	Radziah	SteadyState	Yes	0.005	0.05	Glucose	4	3.31	13.6	10.36	2.27	6.66	14.48	62.4	1160	7.58	0.97	0.02	1.62	1.75	1
27-7R6	DP1A12	H2R3W9	H3	HW9	Hydrogen	9	59	Radziah	SteadyState	Yes	0.005	0.05	Glucose	4	5.29	14.72	8.35	0	6.29	17.33	68.8	2480	7.55	0.96	0.03	1.74	1.89	0.99
3-8R1	DP1E01	CR1W10	C1	CW10	Control	10	66	Radziah	SteadyState	No	0	0.05	Glucose	0	0.76	1.1	7.93	0	0	1.72	43.2	1560	7.07	0.68	0.32	1.17	1.83	0
3-8R2	DP1E02	CR2W10	C2	CW10	Control	10	66	Radziah	SteadyState	No	0	0.05	Glucose	0	1.84	1.68	6.31	0.62	0	3.25	48.8	2015	7.07	0.67	0.33	1.17	1.84	0
3-8R3	DP1E03	CR3W10	C3	CW10	Control	10	66	Radziah	SteadyState	No	0	0.05	Glucose	0	1.78	2.7	5.09	0	0	4.01	48.8	2030	7.07	0.67	0.33	1.1	1.73	0
3-8R4	DP1E04	H2R1W10	H1	HW10	Hydrogen	10	66	Radziah	SteadyState	Yes	0.037	0.05	Glucose	4	4.37	91.37	6.5	0	0	78.5	46.4	1755	7.49	0.94	0.03	1.89	2.05	0.97
3-8R5	DP1E05	H2R2W10	H2	HW10	Hydrogen	10	66	Radziah	SteadyState	Yes	0.028	0.05	Glucose	4	1.35	7.93	5.52	1.31	3.39	7.85	48	1210	7.66	0.94	0.03	2.02	2.21	0.97
3-8R6	DP1E06	H2R3W10	H3	HW10	Hydrogen	10	66	Radziah	SteadyState	Yes	0.036	0.05	Glucose	4	2.78	14.25	6.55	0	5.83	14.41	53.6	1880	7.66	0.93	0.04	2.04	2.23	0.97
7-8R1	DP1B01	CR1W11	C1	CW11	Control	11	70	Radziah	SteadyState	No	0	0.05	Glucose	0	3.72	1.92	8.49	0	0	5.34	30.74	1110	7.07	0.68	0.32	1.19	1.84	0
7-8R2	DP1B02	CR2W11	C2	CW11	Control	11	70	Radziah	SteadyState	No	0	0.05	Glucose	0	2.25	2.56	6.85	0	2.22	4.4	22.15	800	7.03	0.67	0.33	1.14	1.81	0
7-8R3	DP1B03	CR3W11	C3	CW11	Control	11	70	Radziah	SteadyState	No	0	0.05	Glucose	0	2.78	3.16	9.28	0	0	5.41	32.68	1180	7.07	0.67	0.33	1.09	1.71	0
7-8R4	DP1B04	H2R1W11	H1	HW11	Hydrogen	11	70	Radziah	SteadyState	Yes	0.025	0.05	Glucose	4	6.05	114.6	8.71	0	0	99.04	38.91	1405	7.71	0.95	0.03	1.68	1.83	0.98
7-8R5	DP1B05	H2R2W11	H2	HW11	Hydrogen	11	70	Radziah	SteadyState	Yes	0.015	0.05	Glucose	4	3.48	22.88	6.77	0	0	22.08	52.34	1890	7.76	0.95	0.04	1.87	2.05	0.99
7-8R6	DP1B06	H2R3W11	H3	HW11	Hydrogen	11	70	Radziah	SteadyState	Yes	0.043	0.05	Glucose	4	2.08	47.72	10.62	2.48	0	40.88	33.78	1220	7.65	0.91	0.04	1.84	2.04	0.96
18-8R1	DP1C07	CR1W12	C1	CW12	Control	12	81	Radziah	End	No	0	0.05	Glucose	0	1.13	57.06	11.97	0	1.72	49.76	18.42	665	6.91	0.67	0.33	0.82	1.3	0
18-8R2	DP1C08	CR2W12	C2	CW12	Control	12	81	Radziah	End	No	0	0.05	Glucose	0	1.59	112.27	8.98	0	2.24	94.36	58.85	2125	6.87	0.65	0.35	0.82	1.32	0
18-8R3	DP1C09	CR3W12	C3	CW12	Control	12	81	Radziah	End	No	0	0.05	Glucose	0	1.38	117.9	11.16	2.04	2.29	100.25	20.63	745	6.96	0.65	0.35	0.83	1.35	0
18-8R4	DP1C10	H2R1W12	H1	HW12	Hydrogen	12	81	Radziah	End	Yes	0	0.05	Glucose	4	5.92	18.43	9.98	1.3	0	16.94	38.63	1395	7.74	0.98	0.02	1.64	1.76	1
18-8R5	DP1C11	H2R2W12	H2	HW12	Hydrogen	12	81	Radziah	End	Yes	0	0.05	Glucose	4	2.28	17.42	6.62	1	0	17.34	7.89	285	7.84	0.98	0.02	1.77	1.9	1
18-8R6	DP1C12	H2R3W12	H3	HW12	Hydrogen	12	81	Radziah	End	Yes	0	0.05	Glucose	4	1.53	84.52	8.01	0	0	71.6	16.2	585	7.76	0.97	0.03	1.74	1.89	1
