# Supplementary material for: Effects of H2:CO2 ratio and H2 supply fluctuation on methane content and microbial community composition during in-situ biological biogas upgrading
Source: Biotechnol Biofuels. 2019 Apr 30;12:104. doi: 10.1186/s13068-019-1443-6 (PMC6489297; doi:10.1186/s13068-019-1443-6)
Supplement: Supplementary file 5 — Additional file 5. FASTA sequences. FASTA format, 16S amplicon sequence file of the top 100 most abundant ASV sequences, with names in the FASTA headers corresponding to the names referenced in the article text and figures (e.g. ASV76 corresponds to Methanobacterium as discussed in the text and as indicated in the figures). [file 13068_2019_1443_MOESM5_ESM.fasta]

>ASV1
TGGGGAATATTGCACAATGGGCGCAAGCCTGATGCAGCCATGCCGCGTGTATGAAGAAGGCCTTCGGGTTGTAAAGTACT
TTCAGCGGGGAGGAAGGGAGTAAAGTTAATACCTTTGCTCATTGACGTTACCCGCAGAAGAAGCACCGGCTAACTCCGTG
CCAGCAGCCGCGGTAATACGGAGGGTGCAAGCGTTAATCGGAATTACTGGGCGTAAAGCGCACGCAGGCGGTTTGTTAAG
TCAGATGTGAAATCCCCGGGCTCAACCTGGGAACTGCATCTGATACTGGCAAGCTTGAGTCTCGTAGAGGGGGGTAGAAT
TCCAGGTGTAGCGGTGAAATGCGTAGAGATCTGGAGGAATACCGGTGGCGAAGGCGGCCCCCTGGACGAAGACTGACGCT
CAGGTGCGAAAGCGTGGGGAGCAAACA
>ASV2
TGAGGAATATTGGACAATGGATGGAAATCTGATCCAGCCATGCCGCGTGCAGGAAGACGGCCCTATGGGTTGTAAACTGC
TTTTCTACGGGAGCAATAAGGTCTACGCGTAGACTGATGAGAGTACCGTAGGAATAAGCATCGGCTAACTCCGTGCCAGC
AGCCGCGGTAATACGGAGGATGCGAGCGTTATCCGGATTTATTGGGTTTAAAGGGTGCGTAGGCGGCTTTTTAAGTCAGC
GGTGAAATTTTGCAGCTTAACTGTAACAGTGCCGTTGATACTGGGGAGCTAGGATTTGGTTGCTGTGGGTGGAATGTGTG
GTGTAGCGGTGAAATGCTTAGAGATCACACAGAATATCGATTGCGAAGGCAGCTCACAAAGCCAAGATTGACGCTGAGGC
ACGAAAGTGTGGGGATCAAACA
>ASV3
TAGGGAATCTTCCGCAATGGACGAAAGTCTGACGGAGCAACGCCGCGTGAGTGAAGAAGGTTTTCGGATCGTAAAACTCT
GTTGTCAGAGAAGAACAAGTTGGAGAGTAACTGCTCCAGCCTTGACGGTATCTGACCAGAAAGCCACGGCTAACTACGTG
CCAGCAGCCGCGGTAATACGTAGGTGGCAAGCGTTGTCCGGATTTATTGGGCGTAAAGCGAGCGCAGGCGGTTCCTTAAG
TCTGATGTGAAAGCCCACGGCTCAACCGTGGAAGGTCATTGGAAACTGGGGAACTTGAGTGCAGAAGAGGAGAGTGGAAT
TCCATGTGTAGCGGTGAAATGCGTAGATATATGGAGGAACACCAGTGGCGAAGGCGACTCTCTGGTCTGTAACTGACGCT
GAGGCTCGAAAGCGTGGGGAGCAAACA
>ASV4
TGAGGAATATTGGTCAATGGAGGCAACTCTGAACCAGCCACGTCGCGTGAAGGATGACGGCCCTACGGGTTGTAAACTTC
TTTTATACAGGAATAAAGTGAGTCACGTGTGACTTTTTGCATGTACTGTATGAATAAGGATCGGCTAACTCCGTGCCAGC
AGCCGCGGTAATACGGAGGATCCAAGCGTTATCCGGATTTATTGGGTTTAAAGGGTGCGCAGGCGGAAGATTAAGTCGGC
GGTGAAATTTTGCAGCTCAACTGTAAAAGTGCCATCGATACTGGTTTTCTTGAGTGTGGATGAAGTAGGCGGAATTTGTG
GTGTAGCGGTGAAATGCATAGATATCACGAGGAACTCCGATTGCGCAGGCAGCTTACTAGGCCATAACTGACGCTCAGGC
ACGAAGGCGTGGGGATCAAACA
>ASV5
TCGAGAATAGTCTACAATGGTCGGAAGACTGATAGTGCGACGCCGCGTGAACGATGAATCCCTTCGGGGTGTAAAGTTCT
TTTATATGTGAGCAGTGCTTCTTATATTAAGAGTATGGGGAGAGAGATATTAGCATATGAATAAGCAACGGCTAACTCCG
TGCCAGCAGCCGCGGTAACACGGGGGTTGCGAGCGTTGTCCGGAATTACTAGGCGTAAAGGGCAGGCAGGCGGATCCATA
AGTTTATCGTTTAAGGCGTCGGCTTAACCGGCGTAGGGCGGTAGATACTGTGGATCTGGAATGCGGTTGGGGAAGACAGA
ATTCCTGGTGTAGCGGTGGAATGCGCAGAGATCAGGAGGAATACCGAAGGCGAAGGCAGTCTTCCAAGCCGTTATTGACG
CTCAACTGCGAAGGTGTGGGTATCAAACA
>ASV6
CTAAGAATATTCCGCAATGGACGAAAGTCTGACGGAGCGACGCCGCGTGGATGAAGAAGGCCGAAAGGTTGTAAAGTTCT
TTTGTTGGGGAAGAATAACCATGGGAGGGAATGCCCGTGGGATGACATGAACCGACGAATAAGCCCCGGCTAACTACGTG
CCAGCAGCCGCGGTAACACGTAGGGGGCGAGCGTTGTTCGGAATTACTGGGCGTAAAGGGCATGTAGGCGGTCTTGTAAG
CTTGGCGTGAAAGACCACGGCTCAACCGTGGGATTGCGTTGAGAACTGCGAGGCTTGAGTGACGGAGAGGGAGCTAGAAT
TCCTGGTGTAGGGGTGGAATCTGTAGAGATCAGGAAGAATACCAATGGCGAAGGCAAGCTCCTGGCCGATGACTGACGCT
GAGGTGCGAAAGTGTGGGGATCAAACA
>ASV7
TGGGGAATATTGGGCAATGGGCGGAAGCCTGACCCAGCGACGCCGCGTGAAGGAGGAAGGCTTTCGAGTTGTAAACTTCT
TTGGGGAGGGACGAAGATGACGGTACCTCCAGAACAAGCCACGGCTAACTACGTGCCAGCAGCCGCGGTAATACGTAGGT
GGCGAGCGTTATCCGGATTTACTGGGTGTAAAGGGCGCGCAGGCGGCCCTGGAAGTCAGATGTGAAAGATCAAGGCTTAA
CTTTGACAGGTCATCTGAAACTTTGGGGCTTGAGTATCAGAGGGGAAAGTGGAATTCCTAGTGGAGCGGTAAAATGCACA
GAGATTAGGAGGAACACCGGTGGCGAAGGCGACTTTCTGGCTGACAACTGACGCTGAGGCGCGAAAGCGTGGGGAGCAAA
CA
>ASV8
TGGGGAATATTGCACAATGGAGGGAACTCTGATGCAGCGACGCCGCGTGAGTGAAGAAGGTCTTCGGATCGTAAAACTCT
GTCCTTGGTGAAGAAAAGGACGGTAGCCAAGGAGGAAGCCCCGGCTAACTACGTGCCAGCAGCCGCGGTAATACGTAGGG
GGCGAGCGTTGTCCGGATTTACTGGGCGTAAAGGGTGAGTAGGCGGTTATATATGTCAGGTGTAAAAAGCTATGGCTTAA
CCATAGTAAGCACTTGAAACTGTATGACTTGAGTGCAGGAGAGGTAAGCGGAATTCCTAGTGTAGCGGTGAAATGCGTAG
ATATTAGGAGGAACACCGGTGGCGAAGGCGGCTTACTGGACTGTAACTGACGCTGAGTCACGAAAGCGTGGGTAGCAAAC
A
>ASV9
TGAGGAATATTGGACAATGGTCGGAAGACTGATCCAGCCATGCCGCGTGAAGGTTACAGTCCTATGGATTTTAAACTTCT
TTTGTATGGAAGCAATAAGGTGTACGTGTACACCGATGAGAGTCCCATACGAATAAGCATCGGCTAACTCCGTGCCAGCA
GCCGCGGTAATACGGAGGATGCAAGCGTTATCCGGATTTATTGGGTTTAAAGGGTGCGTAGGCGGATATGTAAGTCAGCG
GTGAAACTCACAGGCTCAACCTGTGCCGTGCCGTTGAAACTGTGTATCTGGAATGCGGATGCTGTGGGAGGAATGTGTAG
TGTAGCGGTGAAATGCATAGATATTACACAGAACACCGATTGCGAAGGCATCTCACAAAGCCGTTATTGACGCTGAGGCA
CGAAAGTGTGGGGATCAAACA
>ASV10
GCGCGAAAACTTTACAATGCTGGCAACAGCGATAAGGGAACCTCGAGTGCCAGGTTACAAATCTGGCTGTCGAGATGCCT
AAAAAGCATTTCATAGCAAGGGCCGGGCAAGACCGGTGCCAGCCGCCGCGGTAACACCGGCGGCTCGAGTGGTAACCGTT
ATTATTGGGTCTAAAGGGTCTGTAGCCGGCCGGATAAGTCTCTTGAGAAATCTGGCAGCTTAACTGTCAGGCTTTCAGGA
GATACTGTCTGGCTCGAGGCCGGGAGAGGTGAGAGGTACTTCAGGGGTAGGGGTGAAATCTTGTAATCCTTGAAGGACCA
CCAGTGGCGAAGGCGTCTCACCAGAACGGACCTGACGGCAAGGGACGAAAGCTAGGGGCACGAACC
>ASV11
TAGGGAATATTAGAAATGGACGAAAGTCTGATCTAGCGACACCGCGTGTGCGAAGAAGGCCTTCGGGTTGTAAAGCACTT
TTTGGAAGGAATAGGAAGGAAGGTACTTCCAGAATAAGTCTCGGCTAACTACGTGCCAGCAGCCGCGGTAACACGTAGGA
GGCAAACGTTATCCGGATTTACTGGGCGTAAAGCGCGTGTAGGTGGTTCTGTAAGTAGGGCGTGAAAGCTCCCGGCTCAA
CTGGGAGAGGCCGTTCTAAACTGCAGAGCTAGAGGATGGTAGAGGGAGGTGGAATTCCAGGTGTAGCGGTGGAATGCGCA
GATATCTGGAGGAACACCAGTGGCGAAGGCGGCCTCCTGGACCATTCCTGACACTCAGACGCGAAAGCTAGGGTAGCAAA
CG
>ASV12
TAGGGAATATTGGACAATGGGCGAAAGCCTGATCCAGCAACGCCGCGTGCACGATGACGGTCTTCGGATTGTAAAGTGCT
TTTAAGGGAGATGAGAAAGGACAGTATCCCTTGAATAAGCCTCGGCGAACTACGTGCCAGCAGCCGCGGTAAAACGTAGG
AGGCGAGCGTTATCCGGATTTATTGGGCGTAAAGCGCGTGCAGGCTGCTTGGAAAGTTGGATGTGAAATCTCCTGGCTTA
ACTGGGAGGGGTCGTTCAAAACTACCAAGCTAGAGAATGGGAGAGGGAAGTGGAATTCCGGGTGTAGTGGTGAAATGCGT
AGATATCCGGAGGAACACCAGTGGCGAAAGCGGCTTCCTAGACCATTTCTGACGCTCAGACGCGAAAGCTAGGGGAGCGA
ACG
>ASV13
TGGGGAATATTGCACAATGGAGGGAACTCTGATGCAGCGACGCCGCGTGAGTGAAGAAGGTCTTCGGATCGTAAAACTCT
GTCCTTGGTGACGAAGAAAATGACGGTAGCCAAGGAGGAAGCCCCGGCTAACTACGTGCCAGCAGCCGCGGTAATACGTA
GGGGGCGAGCGTTGTCCGGATTTACTGGGCGTAAAGGGTGAGTAGGCGGTTATATATGTCAGGTGTAAAAAGCTATGGCT
TAACCATAGTAAGCACTTGAAACTGTATGACTTGAGTGCAGGAGAGGTAAGCGGAATTCCTAGTGTAGCGGTGAAATGCG
TAGATATTAGGAGGAACACCGGTGGCGAAGGCGGCTTACTGGACTGTAACTGACGCTGAGTCACGAAAGCGTGGGTAGCA
AACA
>ASV14
GCGCGAAAACTTTACAATGCGGGAAACCGTGATAAGGGAACACCGAGTGCCAGCATCATATGCTGGCTGTCCAGATGTGT
AAACTACATCTGTTAGCAAGGGCCGGGCAAGACCGGTGCCAGCCGCCGCGGTAACACCGGCGGCCCGAGTGGTGACCGTT
ATTATTGGGTCTAAAGGGTCCGTAGCCGGTTTGGTCAGTCCTCCGGGAAATCTGATAGCTTAACTGTTAGGCTTTCGGGG
GATACTGCCAGGCTTGGAACCGGGAGAGGTAAGAGGTACTACAGGGGTAGGAGTGAAATCTTGTAATCCCTGTGAGACCA
CCTGTGGCGAAGGCGTCTTACCAGAACGGGTTCGACGGTGAGGGACGAAAGCTGGGGGCACGAACC
>ASV15
TGGGGAATATTGCACAATGGAGGGAACTCTGATGCAGCGACGCCGCGTGAGTGAAGAAGGTCTTCGGATCGTAAAACTCT
GTCCTTGGTGACGAAAAAAATGACGGTAGCCAAGGAGGAAGCCCCGGCTAACTACGTGCCAGCAGCCGCGGTAATACGTA
GGGGGCGAGCGTTGTCCGGATTTACTGGGCGTAAAGGGTGAGTAGGCGGTTATATATGTCAGGTGTAAAAAGCTATGGCT
TAACCATAGTAAGCACTTGAAACTGTATGACTTGAGTGCAGGAGAGGTAAGCGGAATTCCTAGTGTAGCGGTGAAATGCG
TAGATATTAGGAGGAACACCGGTGGCGAAGGCGGCTTACTGGACTGTAACTGACGCTGAGTCACGAAAGCGTGGGTAGCA
AACA
>ASV16
TGAGGAATATTGGTCAATGGCCGGAAGGCTGAACCAGCCAAGTAGCGTGCAGGATGACTGCCTTATGGGTTGTAAACTGC
TTTTTTACGGGAATAATTATGATCACGTGTGATTATTTGCATGTACCGTAAGAATAAGGATCGGCTAACTCCGTGCCAGC
AGCCGCGGTAATACGGAGGATCCTAGTGTTATCCGGATTTATTGGGTTTAAAGGGAGCGTAGGCGGGAGGTCAAGTCAGC
TGTGAAATGTATCTGCTTAACGGGTACACTGCAGTTGAAACTGGTTTTCTTGAGTGCGTAAGAGGCAGGCGGAATTCGTT
GTGTAGCGGTGAAATGCTTAGATATGACGAGGAACTCCTATTGCGAAGGCAGCTTGCTGGGTCGTTACTGACGCTGATGC
TCGAAGGTGCGGGGATCAAACA
>ASV17
TGAGGAATATTGGTCAATGGAGGCAACTCTGAACCAGCCAAGTCGCGTGAAGGATGAAGGTCTTATGGATTGTAAACTTC
TTTTGCAGGGGAATAAATAGCGGTACGTGTACCGTTTTGCATGTACCCTGCGAATAAGGATCGGCTAACTCCGTGCCAGC
AGCCGCGGTAATACGGAGGATCCGAGCGTTATCCGGATTTATTGGGTTTAAAGGGTGCGCAGGCGGGAGATTAAGTCGGC
GGTGAAATTTTGCAGCTCAACTGTAAAAGTGCCTTCGATACTGGTTTCCTTGAGTGTGGATGAAGTAGGCGGAATTTGTG
GTGTAGCGGTGAAATGCTTAGATATCACGAGGAACTCCGATTGCGCAGGCAGCTTACTAAACCACTACTGACGCTCAGGC
ACGAAGGCGTGGGGATCAAACA
>ASV18
TAGGGAATATTAGTAATGGGCGAAAGCCTGAACTAGCAACGCCGCGTGTGCGAAGAAGGCCTTCGGGTTGTAAAGCACTT
TTTGAGAGGATGAGGAAGGACGGTACTCTCAGAATAAGTCTCGGCTAACTACGTGCCAGCAGCCGCGGTAACACGTAGGA
GGCAAACGTTATCCGGATTTACTGGGCGTAAAGCGCGTGTAGGTGGTTTGGTAAGTAGGGCGTGAAAGCTCCTGGCTCAA
CTGGGAGAGGACGTTCTAAACTGCCAAGCTTGAGGATGGTAGAGGGAGGTGGAATTCCGGGTGTAGCGGTGGAATGCGCA
GATATCCGGAGGAACACCAGTGGCGAAGGCGGCCTCCTGGACCACTCCTGACACTCAGACGCGAAAGCTAGGGTAGCAAA
CG
>ASV19
TGGGGAATATTGCACAATGGGCGCAAGCCTGATGCAGCCATGCCGCGTGTATGAAGAAGGCCTTCGGGTTGTAAAGTACT
TTCAGCGGGGAGGAAGGGAGTAAAGTTAATACCTTTACTCATTGACGTTACCCGCAGAAGAAGCACCGGCTAACTCCGTG
CCAGCAGCCGCGGTAATACGGAGGGTGCAAGCGTTAATCGGAATTACTGGGCGTAAAGCGCACGCAGGCGGTTTGTTAAG
TCAGATGTGAAATCCCCGGGCTCAACCTGGGAACTGCATCTGATACTGGCAAGCTTGAGTCTCGTAGAGGGGGGTAGAAT
TCCAGGTGTAGCGGTGAAATGCGTAGAGATCTGGAGGAATACCGGTGGCGAAGGCGGCCCCCTGGACGAAGACTGACGCT
CAGGTGCGAAAGCGTGGGGAGCAAACA
>ASV20
TAGGGAATCTTCGGCAATGGGGGGAACCCTGACCGAGCAACGCCGCGTGAGTGAAGAAGGTTTTCGGATCGTAAAGCTCT
GTTGTAAGAGAAGAACGTTGAGTAGAGTGGAAAGTTACTCAAGTGACGGTATCTTACCAGAAAGGGACGGCTAACTACGT
GCCAGCAGCCGCGGTAATACGTAGGTCCCGAGCGTTGTCCGGATTTATTGGGCGTAAAGCGAGCGCAGGCGGCTCTGTAA
GTCTGAAGTTAAAGGCATTGGCTCAACCAATGTTCGCTTTGGAAACTGCAGGGCTTGAGTGCAGAAGGGGAGAGTGGAAT
TCCATGTGTAGCGGTGAAATGCGTAGATATATGGAGGAACACCGGTGGCGAAAGCGGCTCTCTGGTCTGTAACTGACGCT
GAGGCTCGAAAGCGTGGGGAGCAAACA
>ASV21
TGGGGAATATTGCACAATGGAGGGAACTCTGATGCAGCAACGCCGCGTGAGTGAAGAAGGTTTTCGGATCGTAAAACTCT
GTCATTGGGGAAGAATAAATGACGGTACCCAATGAGGAAGCCCCGGCTAACTACGTGCCAGCAGCCGCGGTAATACGTAG
GGGGCGAGCGTTGTCCGGAATTACTGGGCGTAAAGGGTACGTAGGCGGCTATATAAGTCAGGTGTGAAATACCAGTGCTT
AACACTGGAATTGCATTTGAAACTGTGTAGCTTGAGTGCAGGAGAGGAAAGTGGAATTCCTAGTGTAGCGGTGAAATGCG
TAGAGATTAGGAGGAACACCAGTGGCGAAGGCGACTTTCTGGACTGTAACTGACGCTGAGGTACGAAAGCGTGGGTAGCG
AACA
>ASV22
TGGGGAATCTTCCGCAATGGGCGCAAGCCTGACGGAGCAACGCCGCGTGAGTGAAGAAGGCCTTCGGGTTGTAAAACTCT
GTCATCAGGGAAGAAGAAAGTGACGGTACCTGAGGAGGAAGCCCCGGCTAACTACGTGCCAGCAGCCGCGGTAAAACGTA
GGGGGCGAGCGTTGTCCGGAATTACTGGGCGTAAAGGGCGCGTAGGCGGTTATCCAAGTCAGGGGTGAAAACCTTGGGCT
CAACTCAGGGCCTGCCTCTGAAACTGGGTAACTTGAGGGCAGGAGAGGGGAGTGGAATTCCCAGTGTAGCGGTGAAATGC
GTAGATATTGGGAGGAACACCAGTGGCGAAGGCGGCTCTCTGGCCTAACCCTGACGCTGAGGCGCGAAAGCGTGGGGATC
AAACA
>ASV23
TCGAGAATAGTCTACAATGGTCGGAAGACTGATAGTGCGACGCCGCGTGAACGAGGAAGCCCTTCGGGGTGTAAAGTTCT
TTTATATGTGAGCAGTGGGTTCTACGTTAATAGCGTGGGATCAGGGATATTAGCATATGAATAAGCAACGGCTAACTCCG
TGCCAGCAGCCGCGGTAACACGGGGGTTGCGAGCGTTGTCCGGAATTACTAGGCGTAAAGGGCAGGTAGGCGGATCTATA
AGTTTTTTGTCAAATTCAACGGCTCACCCGTTGCTCGGCAGGAGATACTGTAGATCTGGAATGCGGTTGGGGAAGACAGA
ATTCCTGGTGTAGCGGTGGAATGCGCAGAGATCAGGAGGAATACCTAAGGCGAAGGCAGTCTTCTAAGCCGTAATTGACG
CTAAACTGCGAAGGTGTGGGTATCAAACA
>ASV24
TGGGGAATATTGCGCAATGGGGGGAACCCTGACGCAGCGACGCCGCGTGAAGGAAGAAGGCCTTCGGGTTGTAAACTTCT
TTGATGAGGGACGAAGAAAGTGACGGTACCTCAAAAACAAGCCACGGCTAACTACGTGCCAGCAGCCGCGGTAATACGTA
GGTGGCGAGCGTTGTCCGGAATTACTGGGTGTAAAGGGCGTGTAGGCGGGGATGCAAGTCAGATGTGAAATACTAAGGCT
TAACCTTGGGGCTGCATCTGAAACTGTGTTTCTTGAGTGTCGGAGAGGAAAGCGGAATTCCCAGTGTAGCGGTGAAATGC
GTAGAGATTGGGAGGAACACCAGTGGCGAAGGCGGCTTTCTGGACGACAACTGACGCTGAGGCGCGAAAGCGTGGGGAGC
AAACA
>ASV25
TGAGGAATATTGCGCAATGGGGGCAACCCTGACGCAGCAACGCCGCGTGAGTGAGGAAGGTTTTCGGATTGTAAAGCTCT
GTCGAGCGGAAAGAAATGCACGATGGCTAATATCCATCATGCTTGACGGTACCGCTAGAGGAAGCACCGGCTAACTCCGT
GCCAGCAGCCGCGGTAATACGGGGGGTGCAAGCGTTGTTCGGAATCATTGGGCGTAAAGAGCGTGTAGGCGGCTGGACAA
GTCAGATGTGAAATCCCTGGGCTTAACCCAGGAAGTGCATTTGAAACTGTCTAGCTGGAGTAAGGGAGAGGAAAGTGGAA
TTCCTGGTGTAGAGGTGAAATTCGTAGATATCAGGAGGAACACCGGTGGCGAAGGCGACTTTCTGGCCCTATACTGACGC
TGAGACGCGAAAGCGTGGGTAGCAAACA
>ASV26
TGAGGAATATTGGTCAATGGACGCAAGTCTGAACCAGCCATGCCGCGTGCAGGATGACGGCCCTATGGGTTGTAAACTGC
TTTTCCACGGGAAGAACCCTCCGACGTGTCGGAGACTGACGGTACCGTGGGAATAAGCATCGGCTAACTCCGTGCCAGCA
GCCGCGGTAATACGGAGGATGCAAGCGTTATCCGGATTTATTGGGTTTAAAGGGTGCGTAGGTGGGCTTATAAGTCAGCG
GTGAAATCCCCCGGCTCAACCAGGGAATTGCCGTTGATACTGTTAGCCTTGAGTACAGTTGAAGTGGGCGGAATGTAGCA
TGTAGCGGTGAAATGCATAGATATGCTACAGAACACCAATAGCGAAGGCAGCTCACTAAGTTGTAACTGACACTAATGCA
CGAAAGCGTGGGGATCAAACA
>ASV27
TAGGGAATATTGCGCAATGGGCGGAAGCCTGACGCAGCGACGCCGCGTGAGCGAAGAAGGCCTTCGGGTCGTAAAGCTCT
GTCCTTGGGGAAGAAGGCGAAAGCTTGACGGTACCCAAGAAGAAAGCCCCGGCTAACTACGTGCCAGCAGCCGCGGTAAT
ACGTAGGGGGCGAGCGTTGTCCGGAATTACTGGGCGTAAAGGGTGCGTAGGCGGCCTTTTAAGTCAGATGTGAAAGGCTG
CGGCTTAACCGCAGGACTGCATTTGAAACTGGAAGGCTTGAGTGTCGGAGAGGGTAGTGGAATTCCCAGTGTAGCGGTGA
AATGCGTAGATATTGGGAGGAACACCAGTGGCGAAGGCGACTACCTGGACGATAACTGACGCTGAGGCACGAAAGCTAGG
GGAGCAAACA
>ASV28
TGGGGAATATTGGGCAATGGGCGAAAGCCTGACCCAGCGACGCCGCGTGAAGGAGGAAGGCTTTCGAGTTGTAAACTTCT
TTGGGGAGGGACGAAGATGACGGTACCTCCAGAACAAGCCACGGCTAACTACGTGCCAGCAGCCGCGGTAATACGTAGGT
GGCGAGCGTTATCCGGATTTACTGGGTGTAAAGGGCGCGCAGGCGGCCCTGGAAGTCAGATGTGAAAGATCAAGGCTTAA
CTTTGACAGGTCATCTGAAACTTTGGGGCTTGAGTATCAGAGGGGAAAGTGGAATTCCTAGTGGAGCGGTAAAATGCACA
GAGATTAGGAGGAACACCGGTGGCGAAGGCGACTTTCTGGCTGACAACTGACGCTGAGGCGCGAAAGCGTGGGGAGCAAA
CA
>ASV29
TGGGGAATTTTGCGCAATGGGGGAAACCCTGACGCAGCGACGCCGCGTGGAGGATGACGGCCTTCGGGTTGTAAACTCCT
GTCAGAAGGGACGAAATCCCGCAAGGGACTGACGGTACCTTCAGAGGAAGCCCCGGCTAACTACGTGCCAGCAGCCGCGG
TAATACGTAGGGGGCAAGCGTTGCTCGGAATTACTGGGCGTAAAGGGTGAGTAGGCGGTCGAGCAAGTCAAGGATGAAAT
CCCGAGGCCCAACTTCGGAATTGTTCTTGAAACTGCTCGGCTTGAGGGTAGTTGAGGAGAGTGGAATTCCCGGTGGAGCG
GTGAAATGCGTAGATATCGGGAGGAACACCTGAGGCGAAGGCGGCTCTCTAAACTACTCCTGACGCTGAATCACGAAAGC
TAGGGGAGCAAACG
>ASV30
TGGGGAATATTGCGCAATGGAGGGAACTCTGACGCAGCGACGCCGCGTGAAGGAAGAAGGCCTTCGGGTTGTAAACTTCT
TTGATCGGGGACGAAAATGACGGTACCCGAGGAACAAGCCACGGCTAACTACGTGCCAGCAGCCGCGGTAATACGTAGGT
GGCGAGCGTTGTCCGGAATTACTGGGTGTAAAGGGCGTGTAGGCGGGGCGTCAAGTCAGGTGTGAAATTCCGAGGCTTAA
CTTCGGGTGTGCATCTGAAACTGATGTTCTTGAGTGTCGGAGAGGAAAGTGGAATTCCCAGTGTAGCGGTGAAATGCGTA
GAGATTGGGAGGAACACCAGTGGCGAAGGCGGCTTTCTGGACGATAACTGACGCTGAGGCGCGAAAGCGTGGGTAGCAAA
CA
>ASV31
TGGGGAATATTGCACAATGGGCGAAAGCCTGATGCAGCGACGCCGCGTGAGCGAAGAAGGCCTTCGGGTTGTAAAGCTCT
GTCTGGAGGGACGAAAGAAATGACGGTACCTCCGGAGGAAGCCACGGCTAACTACGTGCCAGCAGCCGCGGTAATACGTA
GGTGGCGAGCGTTGTCCGGAATTACTGGGCGTAAAGGGCGTGCAGGCGGCCAATTAAGTCGGGCGTGAAAACCATCGGCT
CAACCGGTGGGTGTCGAACGAAACTGATTGGCTCGAGTGCGGGAGAGGAAAGCGGAATTCCCGGTGTAGCGGTGAAATGC
GTAGATATCGGGAGGAACACCAGTGGCGAAGGCGGCTTTCTGGACCGTAACTGACGCTGAGACGCGAAAGCTGGGGGAGC
GAACA
>ASV32
TCGAGAATAGTCTACAATGGTCGGAAGACTGATAGTGCGACGCCGCGTGAACGAGGAAGCCCTTCGGGGTGTAAAGTTCT
TTTATATGTGAGCAGTGGGTTCTACGTTAATAGCGTGGGATCAGGGATATTAGCATATGAATAAGCAACGGCTAACTCCG
TGCCAGCAGCCGCGGTAACACGGGGGTTGCGAGCGTTGTCCGGAATTACTAGGCGTAAAGGGCAGGTAGGCGGATCTATA
AGTTTTTTGTCAAATTCAACGGCTCACCCGTTGCGAGGCAGGAGATACTGTAGATCTGGAATGCGGTTGGGGAAGACAGA
ATTCCTGGTGTAGCGGTGGAATGCGCAGAGATCAGGAGGAATACCTAAGGCGAAGGCAGTCTTCTAAGCCGTAATTGACG
CTAAACTGCGAAGGTGTGGGTATCAAACA
>ASV33
TGGGGAATATTGCACAATGGGCGCAAGCCTGATGCAGCCATGCCGCGTGTATGAAGAAGGCCTTCGGGTTGTAAAGTACT
TTCAGCGGGGAGGAAGGTGTTGTGGTTAATAACCACAGCAATTGACGTTACCCGCAGAAGAAGCACCGGCTAACTCCGTG
CCAGCAGCCGCGGTAATACGGAGGGTGCAAGCGTTAATCGGAATTACTGGGCGTAAAGCGCACGCAGGCGGTCTGTCAAG
TCGGATGTGAAATCCCCGGGCTCAACCTGGGAACTGCATTCGAAACTGGCAGGCTAGAGTCTTGTAGAGGGGGGTAGAAT
TCCAGGTGTAGCGGTGAAATGCGTAGAGATCTGGAGGAATACCGGTGGCGAAGGCGGCCCCCTGGACAAAGACTGACGCT
CAGGTGCGAAAGCGTGGGGAGCAAACA
>ASV34
TGGGGAATATTGCACAATGGGCGCAAGCCTGATGCAGCCATGCCGCGTGTATGAAGAAGGCCTTCGGGTTGTAAAGTACT
TTCAGCGGGGAGGAAGGTGTTGTGGTTAATAACCGCAGCAATTGACGTTACCCGCAGAAGAAGCACCGGCTAACTCCGTG
CCAGCAGCCGCGGTAATACGGAGGGTGCAAGCGTTAATCGGAATTACTGGGCGTAAAGCGCACGCAGGCGGTCTGTCAAG
TCGGATGTGAAATCCCCGGGCTCAACCTGGGAACTGCATTCGAAACTGGCAGGCTAGAGTCTTGTAGAGGGGGGTAGAAT
TCCAGGTGTAGCGGTGAAATGCGTAGAGATCTGGAGGAATACCGGTGGCGAAGGCGGCCCCCTGGACAAAGACTGACGCT
CAGGTGCGAAAGCGTGGGGAGCAAACA
>ASV35
TGGGGAATATTGCACAATGGGCGGAAGCCTGATGCAGCAACGCCGCGTGCGGGATGACGGCCTTCGGGTTGTAAACCGCT
TTCAGCAGGGACGAAGCGTGAGTGACGGTACCTGCAGAAGAAGCACCGGCTAACTACGTGCCAGCAGCCGCGGTGATACG
TAGGGTGCGAGCGTTGTCCGGATTTATTGGGCGTAAAGAGCTTGTAGGCGGTTGGTTGCGTCGAAAGTGCAAACTCAGGG
CTTAACTCTGAGCCTGCTTTCGATACGGGCTGACTGGAGGAAGGTAGGGGAGAATGGAATTCCCGGTGGAGCGGTGGAAT
GCGCAGATATCGGGAGGAACACCAGTGGCGAAGGCGGTTCTCTGGACCTTTCCTGACGCTGAGAAGCGAAAGCGTGGGGA
GCAAACA
>ASV36
TAGGGAATATTGCGCAATGGAGGGAACTCTGACGCAGCGACGCCGCGTGAGCGATGAAGGTTTTCGGATCGTAAAGCTCT
GTCCTTGGGGAAGAAGGGTGCGAAGCATCTTGACGGTACCTAAGGAGGAAGCCCCGGCTAACTACGTGCCAGCAGCCGCG
GTAATACGTAGGGGGCAAGCGTTGTCCGGAATTATTGGGCGTAAAGGGTGCGTAGGCGGCCTTTTAAGTCAGATGTGAAA
GACCACGGCTTAACCGTGGGGTTGCATTTGAAACTGGAGGGCTTGAGTATCGGAGAGGGTAGTGGAATTCCCAGTGTAGC
GGTGGAATGCGTAGATATTGGGAGGAACACCAGTGGCGAAGGCGACTACCTGGACGAAAACTGACGCTGAGGCACGAAAG
CTAGGGGAGCAAACA
>ASV37
TGGGGAATATTGGGCAATGGGGGAAACCCTGACCCAGCGACGCCGCGTGGGTGAAGAAATCCTTCGGGATGTAAAGCCCT
GTTGTATGGGAAGAGCGGAAGACGGTACCATACGAGGAAGCCCCGGCAAACTACGTGCCAGCAGCCGCGGTAATACGTAG
GGGGCAAGCGTTGTCCGGAATTACTGGGCGTAAAGCGCACGCAGGCTGAATTATAAGTCGGTAGTCAAAGGCGGAGGCTC
AACCTCTGTATATCTATCGATACTGTAAATCTGGAGTATGTGAGAGGGAAGCGGAATTCCCGGTGTAGCGGTGAAATGCG
TAGATATCGGGAGGAACACCAGTGGCGAAGGCGGCTTCCTGGCACAATACTGACGCTCATGTGCGAAAGCTAGGGCAGCG
AACG
>ASV38
TGGGGAATATTGCACAATGGGCGAAAGCCTGATGCAGCAACGCCGCGTGAGCGAAGAAGGCCTTTGGGTTGTAAAGCTCT
GTCGGGTAGGAAGATAATGACGGTACTACCCGAGGAAGCCCCGGCTAACTACGTGCCAGCAGCCGCGGTAATACGTAGGG
GGCGAGCGTTATCCGGAATTACTGGGTGTAAAGGGTGCGTAGGTGGCTGCTTAAGCGTGAGGTGAAAGGCAATGGCTTAA
CCATTGTGAGCCTCGCGAACTGGGTGGCTTGAGTGCAGGAGAGGAAAGCGGAATTCCTAGTGTAGCGGTGAAATGCGTAG
ATATTAGGAGGAACACCAGTGGCGAAGGCGGCTTTCTGGACTGCAACTGACACTGAGGCACGAAAGCGTGGGGAGCAAAC
A
>ASV39
TGAGGAATATTGCGCAATGGGCGAAAGCCTGACGCAGCGACGCCGCGTGAGGGATGAAGGCCTTCGGGTCGTAAACCTCT
GTCAGTGGGGAAGAGAACGGACGGTACCCACTGAGGAAGCATCGGCTTACTACGTGCCAGCAGCCGCGGTAATACGTAGG
ATGCAAGCGTTGTCCGGATTTACTGGGCGTAAAGAGCTCGTAGGCGGGGACGCGCGTCTCGGAGGAAATTCCAGGGCTCA
ACCCTGTAGCTTTCCGAGATACGGCGTCTCTTGAGGGCAGAAGAGGAGAACAGAATTCCCGGTGTAGCGGTGAAATGCGT
AGATATCGGGAGGAATACCAGTGGCGAAGGCGGTTCTCTGGTCTGTCTCTGACGCTGAGGAGCGAAAGCGTGGGTAGCGA
ACG
>ASV40
TGGGGAATATTGCACAATGGGCGAAAGCCTGATGCAGCAACGCCGCGTGAGCGATGAAGGCCTTCGGGTCGTAAAGCTCT
GTCCTCAAGGAAGATAATGACGGTACTTGAGGAGGAAGCCCCGGCTAACTACGTGCCAGCAGCCGCGGTAATACGTAGGG
GGCTAGCGTTATCCGGAATTACTGGGCGTAAAGGGTGCGTAGGTGGTTTCTTAAGTCAGAGGTGAAAGGCTACGGCTCAA
CCGTAGTAAGCCTTTGAAACTGGGAAACTTGAGTGCAGGAGAGGAGAGTGGAATTCCTAGTGTAGCGGTGAAATGCGTAG
ATATTAGGAGGAACACCAGTTGCGAAGGCGGCTCTCTGGACTGTAACTGACACTGAGGCACGAAAGCGTGGGGAGCAAAC
A
>ASV41
TGAGGAATCTTCCACAATGGGCGAAAGCCTGATGGAGCAACGCCGCGTGAAGGATGAAGGTCTTCGGATTGTAAACTTCT
TTTATGAGTGAAGAATATGACGGTAACTCATGAATAAGCACCGGCTAACTACGTGCCAGCAGCCGCGGTCATACGTAGGG
TGCAAGCATTATCCGGAGTGACTGGGCGTAAAGAGTTGCGTAGGCGGTTATGTAAGCGAATAGTGAAACCTGGTGGCTCA
ACCACACAGACTATTATTCGAACTGCATAACTCGAGAATGGTAGAGGTAACTGGAATTTCTTGTGTAGGAGTGAAATCCG
TAGATATAAGAAGGAACACCAATGGCGTAGGCAGGTTACTGGGCCATTTCTGACGCTAAGGCACGAAAGCGTGGGGAGCG
AACC
>ASV42
TGGGGAATCTTCCGCAATGGACGAAAGTCTGACGGAGCAACGCCGCGTGAGTGAAGAAGGTCTTCGGATTGTAAAGCTCT
GTCGTTTGGGACGAACGTGGATTGTGTGAATAATGCAATCTAATGACGGTACCAAAGGAGGAAGCCACGGCTAACTACGT
GCCAGCAGCCGCGGTAATACGTAGGTGGCAAGCGTTGTCCGGAATTATTGGGCGTAAAGGGCGTGTAGGTGGATTCTTAA
GTCGTGTGTCTAAGTGCGGTGCTCAACACCGTATGGGCGCAGGAAACTGGGAATCTTGAGTGCAGGAGAGGAAAGTGGAA
TTCCCAGTGTAGCGGTGAAATGCGTAGATATTGGGAGGAACACCAGTGGCGAAGGCGACTTTCTGGACTGTGTCTGACAC
TGAGGCGCGAAAGCCAGGGGAGCGAACG
>ASV43
TAGGGAATATTGCGCAATGGAGGAAACTCTGACGCAGCGACGCCGCGTGAGCGATGAAGGTTTTCGGATCGTAAAGCTCT
GTCCTTGGGGAAGAAGGTCTTCGGACTTGACGGTACCCAAGAAGAAAGCCCCGGCTAACTACGTGCCAGCAGCCGCGGTA
ATACGTAGGGGGCAAGCGTTGTCCGGAATTATTGGGCGTAAAGGGTGCGTAGGCGGCCTTTTAAGTCAGATGTGAAAGCC
CGCGGCTTAACTGCGGGATTGCATTTGAAACTGGGAGGCTTGAGTATCGGAGAGGGTAGTGGAATTCCCAGTGTAGCGGT
GAAATGCGTAGATATTGGGAGGAACACCAGTGGCGAAGGCGACTGCCTGGACGAAAACTGACGCTGAGGCACGAAAGCTA
GGGGAGCAAACA
>ASV44
TGGGGAATATTGCGCAATGGGCGAAAGCCTGACGCAGCGACGCCGCGTGAGGGATGAAGGCCTTCGGGTCGTAAACCTCT
GTCAGGAGGGAAGAACCGCCCAGGTGCTAATCAGCCTGGGTCTGACGGTACCTCCAAAGGAAGCACCGGCTAACTCCGTG
CCAGCAGCCGCGGTAATACGGAGGGTGCGAGCGTTAATCGGAATCACTGGGCGTAAAGCGCACGTAGGCTGTTTGGTAAG
TCAGGGGTGAAATCCCGCGGCTCAACCGCGGAATTGCCCTTGATACTGCTGGACTCGAGTCCGGGAGAGGGTGGCGGAAT
TCCAGGTGTAGGAGTGAAATCCGTAGATATCTGGAGGAACATCAGTGGCGAAGGCGGCCACCTGGACCGGTACTGACGCT
GAGGTGCGAAAGCGTGGGGAGCAAACA
>ASV45
TGGGGAATATTGCGCAATGGGGGAAACCCTGACGCAGCGACGCCGCGTGAGCGAAGAAGGCCTTAGGGTCGTAAAGCTCT
GTTTTAAGGGACGAATATCCTCAGTAGTAACTGACTGGGGAATGACGGTACCTTAAGAGAAAGCCCCGGCTAACTACGTG
CCAGCAGCCGCGGTAAGACGTAGGGGGCGAGCGTTGTCCGGAATTACTGGGCGTAAAGAGCACGTAGGCGGGATTTTAAG
TCAGGTGTGAAAGACCGTGGCTCAACCACGGGGTTGCACATGAAACTGGAATTCTTGAGGGCAGGAGAGGAAAGTGGAAT
TCCTGGTGTAGCGGTGAAATGCGTAGAAATCAGGAGGAACACCGGTGGCGAAGGCGACTTTCTGGACTGACCCTGACGCT
GAGGTGCGAAAGCGTGGGTAGCAAACA
>ASV46
TAGGGAATATTGCGCAATGGACGGAAGTCTGACGCAGCGACGCCGCGTGAGCGATGAAGGCCTTCGGGTCGTAAAGCTCT
GTCCTTGGGGAAGAAGGTCTTCGGACTTGACGGTACCCAAGAAGAAAGCCCCGGCTAACTACGTGCCAGCAGCCGCGGTA
ATACGTAGGGGGCGAGCGTTGTCCGGAATTACTGGGCGTAAAGGGTGCGTAGGCGGCCCTTTAAGTCAGATGTGAAAGCC
CGCAGCTTAACTGCGGAATTGCATTTGAAACTGGAGGGCTTGAGTGTCGGAGAGGGTAGTGGAATTCCCAGTGTAGCGGT
GAAATGCGTAGATATTGGGAGGAACACCAGTGGCGAAGGCGACTGCCTGGACGATAACTGACGCTGAGGCACGAAAGCTA
GGGGAGCAAACA
>ASV47
TGAGGAATATTGGTCAATGGGCGGAAGCCTGAACCAGCCATCCCGCGTGAAGGAAGACAGCCTTACGGGTTGTAAACTTC
TTTTCTGTCAGAAGAATAAGCTTGTCGAGACGAGTGATGCCGGTATGACAGGAATAAGCATCGGCTAACTCCGTGCCAGC
AGCCGCGGTAATACGGAGGATGCAAGCGTTATCCGGATTTATTGGGTTTAAAGGGTGCGCAGGTTGTTTGATAAGTCAGT
GGTGAAAGTCTGTCGCTTAACGGTAGGATTGCCATTGATACTGTTGGACTTGAATATGGATGAGGTAGGCGGAATGTGTA
GTGTAGCGGTGAAATGCATAGATATTACACAGAACACCGATTGCGAAGGCAGCTTACTAATCCATCATTGACGCTGAGGC
ACGAAAGCGTGGGGATCAAACA
>ASV48
TGGGGAATATTGCACAATGGGGGAAACCCTGATGCAGCGACGCCGCGTGAGTGAAGAAGTATTTCGGTATGTAAAGCTCT
ATCAGCAGGGAAGAAAATGACGGTACCTGACTAAGAAGCCCCGGCTAACTACGTGCCAGCAGCCGCGGTAATACGTAGGG
GGCAAGCGTTATCCGGATTTACTGGGTGTAAAGGGAGCGTAGGTGGCAAATCAAGTCAGATGTGAAAGCCCGGGGCTCAA
CTCCGGGATTGCATTTGAAACTGGTATGCTAGAGTGCAGGAGAGGTAAGTGGAATTCCTAGTGTAGCGGTGAAATGCGTA
GATATTAGGAGGAACACCAGTGGCGAAGGCGGCTTACTGGACTGTAACTGACACTGAGGCTCGAAAGCGTGGGGAGCAAA
CA
>ASV49
TTGGGAATCTTCGGCAATGGGCGCAAGCCTGACCGAGCAACGCCGCGTGAGTGATGAAGGTTTTCGGATTGTAAAGCTCT
GTCTTCCGGGACGATAATGACGGTACCGGAGGAGGAAGCCACGGCTAACTACGTGCCAGCAGCCGCGGTAATACGTAGGT
GGCGAGCGTTGTCCGGAATTACTGGGCGTAAAGGGCGCGTAGGCGGCCTGTCAAGTCAGATGTGAAATCCCCGGGCTTAA
CCCGGGAACTGCATTTGAAACTGGCGGGCTTGAGGGCAGGAGAGGAAAGCGGAACTCCCAGTGTAGCGGTGAAATGCGTA
GATATTGGGAGGAACACCAGTGGCGAAGGCGGCTTTCTGGACTGTCACTGACGCTGAGGCGCGAAAGCCAGGGGAGCGAA
CG
>ASV50
TGAGGAATATTGGTCAATGGACGAGAGTCTGAACCAGCCAAATCGCGTGAAGGAAGACTGCCCTACGGGTTGTAAACTTC
TTTTGTACAGGAATAAAAGACATTACGTGTAATGTATTGCATGTACTGTACGAATAAGCATCGGCTAACTCCGTGCCAGC
AGCCGCGGTAATACGGAGGATGCGAGCGTTATCCGGATTTATTGGGTTTAAAGGGTGCGCAGGCGGGATTTTAAGTCAGC
GGTGAAATTTTCAGGCTCAACCTGAACACTGCCGTTGAAACTGGGATTCTTGAGTATGGATGAAGTAGGCGGAATTCGTT
GTGTAGCGGTGACATGCTTAGATATAACGAGGAACTCCGATTGCGTAGGCAGCTTACTAAGCCATAACTGACGCTCAAGC
ACGAAAGCGTGGGGATCAAACA
>ASV51
TGGGGAATATTGGGCAATGGGCGAAAGCCTGACCCAGCGACGCCGCGTGAAGGATGAAGGTCTTCGGATTGTAAACTTCT
TTGATCAGGGAAGAAAGAAATGACGGTACCTGAAAAACAAGCCACGGCTAACTACGTGCCAGCAGCCGCGGTAATACGTA
GGTGGCAAGCGTTGTCCGGATTTACTGGGTGTAAAGGGCGTGTAGGCGGGGATGCAAGTCAGATGTGAAATCCCGCGGCT
CAACCGCGGAACTGCATCTGAAACTGCGTCTCTTGAGTGTCGGAAGGGAAAGTGGAATTCCTAGTGTAGCGGTGAAATGC
GTAGATATTAGGAGGAACACCGGTGGCGAAGGCGACTTTCTGGACGACAACTGACGCTGAGACGCGAAAGCGTGGGGAGC
AAACA
>ASV52
TCGAGAATAGTCTACAATGGTCGGAAGACTGATAGTGCGACGCCGCGTGAACGAGGAATCCCTTCGGGGTGTAAAGTTCT
TTTATATGTGAGCAGTGGGTTTTACGTTAATAGCGTGGGATCAGGGATATTAGCATATGAATAAGCAACGGCTAACTCCG
TGCCAGCAGCCGCGGTAACACGGGGGTTGCGAGCGTTGTCCGGAATTACTAGGCGTAAAGGGCAGGTAGGCGGATCTATA
AGTTTTTTGTCAAATTCAACGGCTCACCCGTTGCGAGGCAGGAGATACTGTAGATCTGGAATGCGGTTGGGGAAGACAGA
ATTCCTGGTGTAGCGGTGGAATGCGCAGAGATCAGGAGGAATACCTAAGGCGAAGGCAGTCTTCTAAGCCGTAATTGACG
CTAAACTGCGAAGGTGTGGGTATCAAACA
>ASV53
TAGGGAATATTAGTAATGGGCGAAAGCCTGAACTAGCAACGCCGCGTGTGCGAAGAAGGCCTTCGGGTCGTAAAGCACTT
TTTGAGAGGATGAGGAAGGACGGTACTCTCAGAATAAGTCTCGGCTAACTACGTGCCAGCAGCCGCGGTAACACGTAGGA
GGCAAACGTTATCCGGATTTACTGGGCGTAAAGCGCGTGTAGGTGGTTTGGTAAGTAGGGCGTGAAAGCTCCTGGCTCAA
CTGGGAGAGGACGTTCTAAACTGCCAAGCTTGAGGATGGTAGAGGGAGGTGGAATTCCGGGTGTAGCGGTGGAATGCGCA
GATATCCGGAGGAACACCAGTGGCGAAGGCGGCCTCCTGGACCACTCCTGACACTCAGACGCGAAAGCTAGGGTAGCAAA
CG
>ASV54
TGGGGAATATTGCGCAATGGGGGAAACCCTGACGCAGCGACGCCGCGTGAGCGAAGAAGGCCTTAGGGTCGTAAAGCTCT
GTTTTAAGGGACGAATGTCGCGGGTAATAATACGATCTGCGAATGACGGTACCTTAAGAGGAAGCCCCGGCTAACTACGT
GCCAGCAGCCGCGGTAAGACGTAGGGGGCGAGCGTTGTCCGGAATTACTGGGCGTAAAGAGCACGTAGGCGGGATTTTAA
GTCAGGTGTGAAAGACCGTGGCTCAACCACGGGGTTGCACTTGAAACTGGGATTCTTGAGGGCAGGAGAGGAAAGTGGAA
TTCCTGGTGTAGCGGTGAAATGCGTAGAAATCAGGAGGAACACCGGTGGCGAAGGCGACTTTCTGGACTGACCCTGACGC
TGAGGTGCGAAAGCGTGGGTAGCAAACA
>ASV55
TAGGGAATTTTCGGCAATGGGCGAAAGCCTGACCGAGCGACGCCGCGTGAGGGACGAAGGCCTTCGGGTTGTAAACCTCT
GTCTGGGGGGATGAGAACGGACGGTACCCCCGGAGGAAGCCCCGGCTAACTACGTGCCAGCAGCCGCGGTAATACGTAGG
GGGCTAGCGTTGTCCGGAATTACTGGGCGTAAAGGGCGTGTAGGCGGTCGTGCAAGTCGGTTGTGAAAGTCTAGGGCTCA
ACTCTAGGATGCCGATCGAAACTGCATGGCTTGAGGGCAAGAGAGGGAAGCGGAATTCCCGGTGTAGCGGTGAAATGCGT
AGATATCGGGAGGAACACCAGTGGCGAAGGCGGCTTCCTGGATTGCACCTGACGCTGAGGCGCGAAAGCTGGGGGAGCGA
ACG
>ASV56
TGGGGAATATTGCACAATGGGCGAAAGCCTGATGCAGCAACGCCGCGTGAGCGATGAAGGCCTTCGGGTCGTAAAGCTCT
GTCCTCAAGGAAGATAATGACGGTACTTGAGGAGGAAGCCCCGGCTAACTACGTGCCAGCAGCCGCGGTAATACGTAGGG
GGCTAGCGTTATCCGGAATTACTGGGCGTAAAGGGTGCGTAGGCGGTCTTTCAAGCCAGAAGTGAAAGGCTACGGCTCAA
CCGTAGTAAGCTTTTGGAACTGTAAGACTTGAGTGCAGGAGAGGAGAGTGGAATTCCTAGTGTAGCGGTGAAATGCGTAG
ATATTAGGAGGAACACCAGTAGCGAAGGCGGCTCTCTGGACTGTAACTGACGCTGAGGCACGAAAGCGTGGGGAGCAAAC
A
>ASV57
TAGGGAATCTTCCGCAATGGACGAAAGTCTGACGGAGCAACGCCGCGTGAGTGAAGAAGGTTTTCGGATCGTAAAACTCT
GTTGTCAGAGAAGAACAAGTTGGAGAGTAACTGCTCCAGCCTTGACGGTATCTGACCAGAAAGCCACGGCTAACTACGTG
CCAGCAGCCGCGGTAATACGTAGGTGGCAAGCGTTGTCCGGATTTATTGGGCGTAAAGCGAGCGCAGGCGGTTCCTTAAG
TCTGATGTGAAAGCCCACGGCTCAACCGTGGAAGGTCATTGGAAACTGGGGGACTTGAGTGCAGAAGAGGAGAGTGGAAT
TCCATGTGTAGCGGTGAAATGCGTAGATATATGGAGGAACACCAGTGGCGAAGGCGACTCTCTGGTCTGTAACTGACGCT
GAGGCTCGAAAGCGTGGGGAGCAAACA
>ASV58
TAAGGAATATTGGGCAATGGGCGGGAGCCTGACCCAGCCATGCCGCGTGCAGGAAGACGGCCCTATGGGTTGTAAACTGC
TTTTGTTTGGGACTAACAGCCGGGTCGTGACCCGGCCTGCAGGTACCGAATGAATAAGCATCGGCTAACTCCGTGCCAGC
AGCCGCGGTAATACGGAGGATGCGAGCGTTATCCGGATTTATTGGGTTTAAAGGGTGCGTAGGCTGGTAATTAAGTCAGT
GGTGAAATACTCCGGCTCAACCGGGGGGCTGCCGTTGATACTGGTTACCTTGAGTTTAGATGATGTGGGCGGAATGTGTC
ATGTAGCGGTGAAATGCATAGAGATGACACAGAACACCGATAGCGAAGGCAGCTCACAAAGCTATTACTGACGCTGATGC
ACGAAAGCGTGGGGATCAAACA
>ASV59
TAGGGAATATTGGGCAATGGGCGCAAGCCTGACCCAGCCATGCCGCGTGCAGGATGACAGCCTTACGGGTTGTAAACTGC
TTTTATACGGGAAAAAACCCTCTGACGTGTCAGAGGCTGATGGTACCGTAAGAATAAGCATCGGCTAACTCCGTGCCAGC
AGCCGCGGTAATACGGAGGATGCAAGCGTTATCCGGATTTACTGGGTTTAAAGGGTGCGCAGGCGGAACGACAAGTCAGT
GGTGAAATCTCCTGGCTTAACCAGGAAACTGCCATTGATACTATCGTTCTTGAGTCCAGTTGAAGTAGGCGGAATGTAGC
ATGTAGCGGTGAAATGCTTAGATATGCTACAGAACACCGATAGCGAAGGCAGCTTACTAAACTGAAACTGACGCTCATGC
ACGAAAGCGTGGGGAGCAAACA
>ASV60
TGGGGAATATTGCGCAATGGGGGAAACCCTGACGCAGCAACGCCGCGTGAAGGATGAAGGTTTTCGGATTGTAAACTTCT
TTGATGAGGGACGAACACAATGACGGTACCTCAAAAACAAGCCACGGCTAACTACGTGCCAGCAGCCGCGGTAATACGTA
GGTGGCGAGCGTTGTCCGGAATTACTGGGTGTAAAGGGCGTGTAGGCGGGAAAGCAAGTCAGATGTGAAATACCGGGGCT
TAACTCCGGGGCTGCATCTGAAACTGTTTTTCTTGAGTGTCGGAGAGGAAAGCGGAATTCCTAGTGTAGCGGTGAAATGC
GTAGATATTAGGAGGAACACCAGTGGCGAAGGCGGCTTTCTGGACGACAACTGACGCTGAGGCGCGAAAGCGTGGGGAGC
AAACA
>ASV61
GCGCGAAAACTTTACAATGCGGGAAACCGTGATAAGGGGACACCGAGTGCCAGCATCATATGCTGGCTGTCCAGATGTGT
AAAATACATCTGTTAGCAAGGGCCGGGCAAGACCGGTGCCAGCCGCCGCGGTAACACCGGCGGCCCGAGTGGTGATCGTG
ATTATTGGGTCTAAAGGGTCCGTAGCCGGTTTGGTCAGTCCTCCGGGAAATCTGATGGCTCAACCATTAGGCTTTCGGGG
GATACTGCCAGGCTTGGAACCGGGAGAGGTAAGAGGTACTACAGGGGTAGGAGTGAAATCTTGTAATCCCTGTGAGACCA
CCTGTGGCGAAGGCGTCTTACCAGAACGGGTTCGACGGTGAGGGACGAAAGCTGGGGGCACGAACC
>ASV62
TAGGGAATCTTCCGCAATGGACGAAAGTCTGACGGAGCAACGCCGCGTGAGTGAAGAAGGTTTTCGGATCGTAAAACTCT
GTTGTCAGAGAAGAACAAGTCGTAGAGTAACTGCTCCGGCCTTGACGGTATCTGACCAGAAAGCCACGGCTAACTACGTG
CCAGCAGCCGCGGTAATACGTAGGTGGCAAGCGTTGTCCGGATTTATTGGGCGTAAAGCGAGCGCAGGCGGTTCCTTAAG
TCTGATGTGAAAGCCCACGGCTCAACCGTGGAAGGTCATTGGAAACTGGGGAACTTGAGTGCAGAAGAGGAGAGTGGAAT
TCCATGTGTAGCGGTGAAATGCGTAGATATATGGAGGAACACCAGTGGCGAAGGCGACTCTCTGGTCTGTAACTGACGCT
GAGGCTCGAAAGCGTGGGGAGCAAACA
>ASV63
TGGGGAATCTTGGACAATGGGCGAAAGCCTGATCCAGCGACGCCGCGTGGAGGAAGAAGTCCTTCGGGATGTAAACTTCT
GAACTAGCCGAATAAAAGGCCTGTGGACACACAGGAGAAGAAAGTAGGCTAGGAAAAGTCCCGGCTAACTACGTGCCAGC
AGCCGCGGTAAGACGTAGGGGGCAAGCGTTACCCGGAATTACTGGGCGTAAAGGGGGCGTAGGCGGTAAAAGAAGTCATC
TGTGAAAACCTATTGCTCAACGATAGGCTAGCGGATGAAACTGAATTACTTGAGGGCACCAGAGGTAGACGGAATTACCC
GAGTAGGGGTGAAATCCGCAGATACGGGTAGGAACGCCGGTGGAGAAGTCGGTCTACTGGGGTGCACCAGACGCTGAGGC
CCGAAAGCTAGGGGAGCAAACC
>ASV64
TGGGGAATCTTCCGCAATGGACGAAAGTCTGACGGAGCAACGCCGCGTGAGTGAAGAAGGTCTTCGGATTGTAAAGCTCT
GTCGTTTGGGACGAACGTGGATTGTGTGAATAATGCAGTCTAATGACGGTACCAAAGGAGGAAGCCACGGCTAACTACGT
GCCAGCAGCCGCGGTAATACGTAGGTGGCAAGCGTTGTCCGGAATTATTGGGCGTAAAGGGCGTGTAGGTGGATTCTTAA
GTCGTGTGTCTAAGTGCGGTGCTCAACACCGTATGGGCGCAGGAAACTGGGAATCTTGAGTGCAGGAGAGGAAAGTGGAA
TTCCCAGTGTAGCGGTGAAATGCGTAGATATTGGGAGGAACACCAGTGGCGAAGGCGACTTTCTGGACTGTGTCTGACAC
TGAGGCGCGAAAGCCAGGGGAGCGAACG
>ASV65
TGGGGAATATTGGGCAATGGGGGAAACCCTGACCCAGCGACGCCGCGTGAGGGAAGACGGCCTTCGGGTTGTAAACCTCT
TTTGTACGGGAAGAAGGAAGTGACGGTACTGTACGAATAAGTCCCGGCTAACTACGTGCCAGCAGCCGCGGTAATACGTA
GGGGACGAGCGTTGTCCGGAATTACTGGGCGTAAAGGGCGCGCAGGCTGTGCTGCAAGTCAGCTGTGAAATGTCTGGGCT
TAACCCGGGCATGCGGTTGAGACTGCAGTGCTGGAGTGCTGTAGAGGCAAGTGGAATTCCCAGTGTAGCGGTGAAATGCG
TAGATATTGGGAAGAACACCGGTGGCGAAGGCGACTTGCTGGGCAGCAACTGACGCTGAGGCGCGAAAGCCAGGGGAGCA
AACG
>ASV66
TGGGGAATATTGCGCAATGGGCGAAAGCCTGACGCAGCAACGCCGTGTGAGGGATGAAGGCTTTCGGGTCGTAAACCTCT
GTCAGAAGGGAAGAACGGGTAATGGTCGAACAGGCCGTTATTTTGACGGTACCTTCAGAGGAAGCACCGGCTAACTCCGT
GCCAGCAGCCGCGGTAATACGGAGGGTGCAAGCGTTATTCGGAATTACTGGGCGTAAAGCGCACGTAGGCGGCCTTGTAA
GTCAGGGGTGAAATCCCACGGCTCAACCGTGGAACTGCCCTTGAAACTGCGGGGCTTGAATCCTGGAGAGGGTGGCGGAA
TTCCTGGTGTAGGAGTGAAATCCGTAGATATCAGGAGGAACACCGGTGGCGAAGGCGGCCACCTGGACAGGCATTGACGC
TGAGGTGCGAAAGTGTGGGGAGCAAACA
>ASV67
TGGGGAATCTTCCGCAATGGACGAAAGTCTGACGGAGCAACGCCGCGTGAGTGAAGAAGGTCTTCGGATTGTAAAGCTCT
GTCGTTTGGGACGAACGTGGGTTGAGTGAATAATTCAGCCTAATGACGGTACCAAAGGAGGAAGCCACGGCTAACTACGT
GCCAGCAGCCGCGGTAATACGTAGGTGGCAAGCGTTGTCCGGAATTATTGGGCGTAAAGGGCGTGTAGGTGGATTCTTAA
GTCGTGTGTCTAAGTGCGGTGCTCAACACCGTATGGGCGCAGGAAACTGGGAATCTTGAGTGCAGGAGAGGAAAGTGGAA
TTCCCAGTGTAGCGGTGAAATGCGTAGATATTGGGAGGAACACCAGTGGCGAAGGCGACTTTCTGGACTGTGTCTGACAC
TGAGGCGCGAAAGCCAGGGGAGCGAACG
>ASV68
TGGGGAATATTGGGCAATGGACGCAAGTCTGACCCAGCGATGCCGCGTGAAGGATGGAAGGCCCTCGGGTTGTAAACTTC
TTTAGACAGGGAAGAAAGAAATGACATTACCTGTAGAATAAGCCACGGCTAACTACGTGCCAGCAGCCGCGGTAATACGT
AGGTGGCGAGCGTTATCCGGAATTACTGGGTGTAAAGGGCGCGTAGGCGGGTATGCAAGTTGGATGTGAAATTCCGGGGC
TTAACTCCGGATTGTCATCTAAAACTGTGTATCTTGAGTGTCAGAGGGGAAAGTGGAATTCCTAGTGGAGTGGTAAAATG
CGTAGATATTAGGAGGAACATCGGTGGCGAAGGCGACTTTCTGGCTGACAACTGACGCTGAGGCGCGAAAGCGTGGGTAG
CGAACA
>ASV69
TGGGGAATATTGCGCAATGGAGGGAACTCTGACGCAGCAACGCCGCGTGAAGGAAGAAGGCTTTCGGGTTGTAAACTTCT
TTGATCGGGGACGAAAATGACGGTACCCGAGGAACAAGCCACGGCTAACTACGTGCCAGCAGCCGCGGTAATACGTAGGT
GGCAAGCGTTGTCCGGAATTACTGGGTGTAAAGGGCGTGTAGGCGGGGTGGCAAGTCAGATGTGAAATACCGCGGCTTAA
CTGCGGGGGTGCATCTGAAACTGCTGTTCTTGAGTGTCGGAGAGGAAAGTGGAATTCCCAGTGTAGCGGTGAAATGCGTA
GAGATTGGGAGGAACACCAGTGGCGAAGGCGGCTTTCTGGACGATAACTGACGCTGAGGCGCGAAAGCGTGGGTAGCAAA
CA
>ASV70
TGGGGAATATTGGGCAATGGGGGGAACCCTGACCCAGCAACGCCGCGTGAGGGAAGAAGGTTTTCGGATTGTAAACCTCT
GTTCTTGGGGAAGAGTGAAAGACGGTACCCAAGGAGGAAGCCCCGGCTAACTACGTGCCAGCAGCCGCGGTAATACGTAG
GGGGCGAGCGTTGTCCGGAATGATTGGGCGTAAAGGGCGCGTAGGCGGCTTTGCAAGTCAGTAGTGGAAGTCCATTTTTC
AAGGATGGAAGTGCTACAGAAACTGCGGAGCTTGAGTGCAGGAGAGGTTATCGGAATTCCCGGTGTAGCGGTGAAATGCG
TAGAGATCGGGAGGAACACCAGTGGCGAAGGCGGGTAACTGGACTGCAACTGACGCTGAGGCGCGAAAGTGTGGGGAGCA
AACA
>ASV71
TGGGGAATATTGCGCAATGGGGGAAACCCTGACGCAGCGACGCCGCGTGAGCGAAGAAGGCCTTAGGGTCGTAAAGCTCT
GTTTTAAGGGACGAATATCTTCAGTAGTAACTGACTGGGGAATGACGGTACCTTAAGAGAAAGCCCCGGCTAACTACGTG
CCAGCAGCCGCGGTAAGACGTAGGGGGCGAGCGTTGTCCGGAATTACTGGGCGTAAAGAGCACGTAGGCGGGATTTTAAG
TCAGGTGTGAAAGACCGTGGCTCAACCACGGGGTTGCACATGAAACTGGAATTCTTGAGGGCAGGAGAGGAAAGTGGAAT
TCCTGGTGTAGCGGTGAAATGCGTAGAAATCAGGAGGAACACCGGTGGCGAAGGCGACTTTCTGGACTGACCCTGACGCT
GAGGTGCGAAAGCGTGGGTAGCAAACA
>ASV72
TGGGGAATATTGCGCAATGGGGGAAACCCTGACGCAGCGACGCCGCGTGAGCGAAGAAGGCCTTCGGGTTGTAAAGCTCT
GTTGTAAGGGACGAAAGATCAAGGGAGTAACTGCCCTTGAAGTGACGGTACCTTACCAGCAAGCCCCGGCTAACTACGTG
CCAGCAGCCGCGGTAAGACGTAGGGGGCGAGCGTTGTCCGGAATTACTGGGCGTAAAGAGCACGTAGGCGGATGTATAAG
TCAGGTGTGAAAGACCGCAGCCTAACTGCGGGGTTGCACTTGAAACTGTATATCTTGAGGGCAGGAGAGGTTAGTAGAAT
TCCTGGTGTAGCGGTGAAATGCGTAGAAATCAGGAGGAATACCAGTGGCGAAGGCGACTGACTGGACTGACCCTGACGCT
GAGGTGCGAAAGCGTGGGTAGCAAACA
>ASV73
TGGGGAATATTGCGCAATGGGCGAAAGCCTGACGCAGCGACGCCGCGTGAGGGATGAAGGCCTTCGGGTCGTAAACCTCT
GTCAGGAGGGAAGAACCGCCCAGGTGCTAATCAGCCTGGGTCTGACGGTACCTCCAAAGGAAGCACCGGCTAACTCCGTG
CCAGCAGCCGCGGTAATACGGAGGGTGCGAGCGTTAATCGGAATCACTGGGCGTAAAGCGCACGTAGGCTGTTTGGTAAG
TCAGGGGTGAAATCCCGCGGCTCAACCGCGGAATTGCCCTTGATACTGCTGGACTTGAGTCCGGGAGAGGGTGGCGGAAT
TCCAGGTGTAGGAGTGAAATCCGTAGATATCTGGAGGAACATCAGTGGCGAAGGCGGCCACCTGGACCGGTACTGACGCT
GAGGTGCGAAAGCGTGGGGAGCAAACA
>ASV74
TGAGGAATATTGGTCAATGGACGCAAGTCTGAACCAGCCACGTCGCGTGAAGGAAGACGGCCCTACGGGTTGTAAACTTC
TTTTGTAAGGGAATAAAGTGAGCCACGTGTGGCTTTTTGCATGTACCTTACGAATAAGGATCGGCTAACTCCGTGCCAGC
AGCCGCGGTAATACGGAGGATCCGAGCGTTATCCGGATTTATTGGGTTTAAAGGGTGCGCAGGCGGGAGATTAAGTCGGC
GGTGAAATTTTGCAGCTCAACTGTAAAAGTGCCTTCGAAACTGGTTTCCTTGAGTGTAGATGAAGTAGGCGGAATTTGTG
GTGTAGCGGTGAAATGCATAGATATCACGAGGAACTCCGATTGCGCAGGCAGCTTACTAAACTACTACTGACGCTCAGGC
ACGAAGGCGTGGGGATCAAACA
>ASV75
TGGGGAATATTGCGCAATGGGGGAAACCCTGACGCAGCGACGCCGCGTGAGCGAAGAAGGCCTTCGGGTTGTAAAGCTCT
GTTGTAAGGGACGAAAGATCAAGGGAATAACTGCCCTTGAAGTGACGGTACCTTACCAGCAAGCCCCGGCTAACTACGTG
CCAGCAGCCGCGGTAAGACGTAGGGGGCGAGCGTTGTCCGGAATTACTGGGCGTAAAGAGCACGTAGGCGGATGTATAAG
TCAGGTGTGAAAGACCGCAGCCTAACTGCGGGGTTGCACTTGAAACTGTATATCTTGAGGGCAGGAGAGGTTAGTAGAAT
TCCTGGTGTAGCGGTGAAATGCGTAGAAATCAGGAGGAATACCAGTGGCGAAGGCGACTGACTGGACTGACCCTGACGCT
GAGGTGCGAAAGCGTGGGTAGCAAACA
>ASV76
GCGCGAAACCTCCGCAATGCACGAAAGTGCGACGGGGGAAACCCAAGTGCCACTCTTAACGGGGTGGCTTTTCTTAAGTG
TAAAAAGCTTTTGGAATAAGAGCTGGGCAAGACCGGTGCCAGCCGCCGCGGTAACACCGGCAGCTCAAGTGGTGGCCGTT
TTTATTGGGCCTAAAGCGTTCGTAGCCGGCTTGATAAGTCTCTGGTGAAATCCCGCAGCTTAACTGTGTGGAATTGCTGG
AGATACTATTAGGCTTGAGGCCGGGAGAGGTTAGCGGTACTCCCGGGGTAGGGGTGAAATCCTATAATCCCGGGAGGACC
ACCTGTGGCGAAGGCGGCTAACTGGAACGGACCTGACGGTGAGTAACGAAAGCCAGGGGCGCGAACC
>ASV77
GCGCGAAAACTTTACAATGCGGGAAACCGTGATAAGGGGATCTCGAGTGCCAGCATATAATGTTGGCTGTCCAGATGCCT
AAAAAGCATCTGTTAGCAAGGGCCGGGCAAGACCGGTGCCAGCCGCCGCGGTAACACCGGCGGCCCGAGTGGTAACCGCT
ATTATTGGGTCTAAAGGGTCTGTAGCCGGCCAGGTAAGTCCCTTGGGAAATCTGGCAGCTCAACTGTCAGGCTGCTAGGG
GATACTGTTTGGCTTGGGACCGGGAGAGGTGAGAGGTACCTTGGGGGTAGGGGTGAAATCTTGTGATCCTCGAGGGACCA
CCAGTGGCGAAGGCGTCTCACCAGAACGGGTCCGACGGTAAGGGACGAAAGCTAGGGGCACGAACC
>ASV78
TGGGGAATATTGCGCAATGGGCGAAAGCCTGACGCAGCGACGCCGCGTGAGGGATGAAGGCCTTCGGGTCGTAAACCTCT
GTCAGGAGGGAAGAACCGCCTGGGTGCTAATCAGCCTGGGTCTGACGGTACCTCCAAAGGAAGCACCGGCTAACTCCGTG
CCAGCAGCCGCGGTAATACGGAGGGTGCGAGCGTTAATCGGAATCACTGGGCGTAAAGCGCACGTAGGCTGTTTGGTAAG
TCAGGGGTGAAATCCCGCGGCTCAACCGCGGAATTGCCCTTGATACTGCTGGACTTGAGTCCGGGAGAGGGTGGCGGAAT
TCCAGGTGTAGGAGTGAAATCCGTAGATATCTGGAGGAACATCAGTGGCGAAGGCGGCCACCTGGACCGGTACTGACGCT
GAGGTGCGAAAGCGTGGGGAGCAAACA
>ASV79
TGAGGAATATTGGTCAATGGGGGCAACCCTGAACCAGCCAAGTCGCGTGAAGGATGAAGGTCTTATGGATTGTAAACTTC
TTTTACACGGGAATAAAGTGGGGGACGTGTCCCCCTTTGCATGTACCGTGTGAATAAGGATCGGCTAACTCCGTGCCAGC
AGCCGCGGTAATACGGAGGATCCGAGCGTTATCCGGATTTATTGGGTTTAAAGGGTGCGCAGGCGGGATGTTAAGTCGGC
GGTGAAATTTTGCAGCTCAACTGTAAAAGTGCCTTCGATACTGGCCTTCTTGAGTGTGGATGAAGTAGGCGGAATTTGTG
GTGTAGCGGTGAAATGCTTAGATATCACGAGGAACTCCGATTGCGCAGGCAGCTTACTAAGCCACAACTGACGCTCATGC
ACGAAGGCGTGGGGATCAAACA
>ASV80
TGAGGAATTTTGGGCAATGGGCGAAAGCCTGACCCAGCGACGCCGCGTGGAGGATGAAGGCCTTCGGGTCGTAAACTCCT
GTTCTGGGGGAAGAAAACGGGATGCGTGAATAATTCATCCCGCTGACGGTACCCCAGGAGAAAGCTCCGGCTAATTACGT
GCCAGCAGCCGCGGTAATACGTAAGGAGCAAGCGTTGTCCGGATTTACTGGGCGTAAAGAGCTCGTAGGCGGCCGATCAG
GTCTCGCGTAAAATCCCCCGGCTCAACCGGGGAGGGTCGCGGGAAACCGACCGGCTTGAGGACAGAAAAGGAAAGTGGAA
TTCCCGGTGTAGCGGTGAAATGCGTAGATATCGGGAGGAACACCAGTGGTGAAGACGGCTTTCTGGTCTGTTGCTGACGC
TGAGGAGCGAAAGCCAGGGGAGCGAACC
>ASV81
TGAGGAATATTGGTCAATGGACGCAAGTCTGAACCAGCCACGTCGCGTGAAGGAAGACGGCCCTACGGGTTGTAAACTTC
TTTTGTAAGGGAATAAAGTGTAGTACGTGTACTATTTTGCATGTACCTTACGAATAAGGATCGGCTAACTCCGTGCCAGC
AGCCGCGGTAATACGGAGGATCCGAGCGTTATCCGGATTTATTGGGTTTAAAGGGTGCGCAGGCGGGAGATTAAGTCGGC
GGTGAAATTTTGCAGCTCAACTGTAAAAGTGCCTTCGAAACTGGTTTCCTTGAGTGTGGATGAAGTAGGCGGAATTTGTG
GTGTAGCGGTGAAATGCATAGATATCACGAGGAACTCCGATTGCGCAGGCAGCTTACTAAACCATAACTGACGCTCAGGC
ACGAAGGCGTGGGGATCAAACA
>ASV82
TGAGGAATATTGGTCAATGGAGGCAACTCTGAACCAGCCAAGTCGCGTGAAGGATGAAGGTCTTATGGATTGTAAACTTC
TTTTATACAGGAATAAATTGGGGGACGTGTCCCCCTTTGCATGTACTGTATGAATAAGGATCGGCTAACTCCGTGCCAGC
AGCCGCGGTAATACGGAGGATCCGAGCGTTATCCGGATTTATTGGGTTTAAAGGGTGCGCAGGCGGGATGTTAAGTCGGC
GGTGAAATTTTGCAGCTCAACTGTAAAAGTGCCTTCGATACTGGCTTCCTTGAGTGTGGATGAAGTAGGCGGAATTTGTG
GTGTAGCGGTGAAATGCTTAGATATCACGAGGAACTCCGATTGCGCAGGCAGCTTACTAAGCCACTACTGACGCTCATGC
ACGAAGGCGTGGGGATCAAACA
>ASV83
CAGGATGAACGCTGACAGAATGCTTAACACATGCAAGTCGATTCGATTTACCTTCGGGTATTGAGGATGGCGGACGGGTG
AGTAACGCGTAAGGAACTTGCCTCTTGGACTGGGACAACTGTTGGAAACGACAGCTAATACCGGATATTATGAGATTCTC
GCATGAGAAACTTATGAAAGCTATATGCGCCAAGAGAGAGCCTTGCGTTCCATTAGCTAGTTGGTGGGGTAATGGCCCAC
CAAGGCGACGATGGATAGCCGGCCTGAGAGGGTGAACGGCCACAAGGGGACTGAGACACGGCC
>ASV84
CAGGATGAACGCTGGCGGCATGCCTTACACATGCAAGTCGGACGGGAAGTGGTGTTTCCAGTGGCGGACGGGTGAGTAAC
GCGTAAGAACCTGCCCTTGGGAGGGGAACAACAGCTGGAAACGGCTGCTAATACCCCGTAGGCTGAGGAGCAAAAGGAGG
AATCCGCCCGAGGAGGGGCTCGCGTCTGATTAGCTAGTTGGTGAGGCAATAGCTTACCAAGGCGATGATCAGTAGCTGGT
CCGAGAGGATGATCAGCCACACTGGGACTGAGACACGGCCCAG
>ASV85
TAGGGAATCTTCCGCAATGGACGAAAGTCTGACGGAGCAACGCCGCGTGAGTGAAGAAGGTTTTCGGATCGTAAAACTCT
GTTGTCAGAGAAGAACAAGTTGGAGAGTAACTGCTCCGGCCTTGACGGTATCTGACCAGAAAGCCACGGCTAACTACGTG
CCAGCAGCCGCGGTAATACGTAGGTGGCAAGCGTTGTCCGGATTTATTGGGCGTAAAGCGAGCGCAGGCGGTTCCTTAAG
TCTGATGTGAAAGCCCACGGCTCAACCGTGGAAGGTCATTGGAAACTGGGGAACTTGAGTGCAGAAGAGGAGAGTGGAAT
TCCATGTGTAGCGGTGAAATGCGTAGATATATGGAGGAACACCAGTGGCGAAGGCGACTCTCTGGTCTGTAACTGACGCT
GAGGCTCGAAAGCGTGGGGAGCAAACA
>ASV86
TGAGGAATATTGGTCAATGGGCGCAAGCCTGAACCAGCCATGTCGCGTGCAGGAAGACTGCCCTATGGGTTGTAAACTGC
TTTTATAGTAGAAGAAACACATCTACGTGTAGATGTCTGCCAGTATACTATGAATAAGCATCGGCTAACTCCGTGCCAGC
AGCCGCGGTAATACGGAGGATGCAAGCGTTATCCGGATTTATTGGGTTTAAAGGGTGCGTAGGCGGGACTGTAAGTCAGG
GGTGAAATACTGCAGCTTAACTGTAGCATTGCCTTTGAAACTGCCGTTCTTGAGTACAGTTGAGGTAGGCGGAATGTGGT
GTGTAGCGGTGAAATGCATAGATATACCACAGAACGCCGATTGCGAAGGCAGCTTACTAAGCTGTTACTGACGCTGAGGC
ACGAAAGCGTGGGGATCAAACA
>ASV87
TAGGGAATATTGCGCAATGGAGGGAACTCTGACGCAGCGACGCCGCGTGAGCGATGAAGGTTTTCGGATCGTAAAGCTCT
GTCCTTGGGGAAGAAGGGTGCGAAGCATCTTGACGGTACCTAAGGAGGAAGCCCCGGCTAACTACGTGCCAGCAGCCGCG
GTAATACGTAGGGGGCAAGCGTTGTCCGGAATTATTGGGCGTAAAGGGTGCGTAGGCGGCCTTTTAAGTCAGATGTGAAA
GACCACGGCTTAACCGTGGGGTTGCATTTGAAACTGGAAGGCTTGAGTATCGGAGAGGGTAGTGGAATTCCCAGTGTAGC
GGTGGAATGCGTAGATATTGGGAGGAACACCAGTGGCGAAGGCGACTACCTGGACGAAAACTGACGCTGAGGCACGAAAG
CTAGGGGAGCAAACA
>ASV88
TGGGGGATATTGCACAATGGAGGAAACTCTGATGCAGCAACGCCGCGTGAGGGAAGAAGGTCTTCGGATTGTAAACCTTA
GTAGTCAGGGACGAAAAAAATGACGGTACCTGAAGAGTAAGCTCCGGCTAACTACGTGCCAGCAGCCGCGGTAATACGTA
GGGAGCGAGCGTTGTCCGGATTTACTGGGTGTAAAGGGTGCGTAGGCGGGACTGCAAGTCAGGCGTGAAATACCGGGGCT
TAACTCCGGGGCTGCGCTTGAAACTGCGGTTCTTGAGTGAAGTAGAGGCAGGCGGAATTCCTAGTGTAGCGGTGAAATGC
GTAGATATTAGGAGGAACACCAGTGGCGAAGGCGGCCTGCTGGGCTTTAACTGACGCTGAGGCACGAAAGCATGGGGAGC
AAACA
>ASV89
TGAGGAATATTGGTCAATGGAGGCAACTCTGAACCAGCCAAGTCGCGTGAAGGATGAAGGTCTTATGGATTGTAAACTTC
TTTTGCAAGGGAATAAAGTGGGGGACGTGTCCTCCTTTGCATGTACCTTGCGAATAAGGATCGGCTAACTCCGTGCCAGC
AGCCGCGGTAATACGGAGGATCCGAGCGTTATCCGGATTTATTGGGTTTAAAGGGTGCGCAGGCGGGATGTTAAGTCGGC
GGTGAAATTTTGCAGCTCAACTGTAAAAGTGCCTTCGATACTGGCTTTCTTGAGTGTGGATGAAGTAGGCGGAATTTGTG
GTGTAGCGGTGAAATGCTTAGATATCACGAGGAACTCCGATTGCGCAGGCAGCTTACTAAACCACTACTGACGCTCATGC
ACGAAGGCGTGGGGATCAAACA
>ASV90
TGAGGAATATTGCGCAATGGGGGAAACCCTGACGCAGCAACGCCGCGTGAGTGAGGAAGGTTTTCGGATCGTAAAGCTCT
GTCGGGTGGGAAGAAATGTATGGAGGTTAATAGCCTTTGTACTTGACGGTACCGCCAAAGGAAGCACCGGCTAACTCCGT
GCCAGCAGCCGCGGTAATACGGGGGGTGCAAGCGTTGTTCGGAATCATTGGGCGTAAAGAGCGTGTAGGCGGCTGAGCAA
GTCAGATGTGAAATCCCTGGGCTTAACCCAGGAAGTGCATTTGAAACTGTTCAGCTTGAGTAAGGAAGAGGGAAGTGGAA
TTCCTGGTGTAGAGGTGAAATTCGTAGATATCAGGAGGAACACCGGTGGCGAAGGCGACTTCCTGGTCCTATACTGACGC
TGAGACGCGAGAGCGTGGGGAGCAAACA
>ASV91
GCGCGAAAACTTTACAATGCGGGAAACCGTGATAAGGGGACACCGAGTGCCAGCATCATATGCTGGCTGTCCGGATGTGT
AAAATACATCCGTTAGCAAGGGCCGGGCAAGACCGGTGCCAGCCGCCGCGGTAACACCGGCGGCCCGAGTGGTGATCGTG
ATTATTGGGTCTAAAGGGTCCGTAGCCGGTTTGGTCAGTCCTCCGGGAAATCTGATAGCTCAACTATTAGGCTTTCGGGG
GATACTGCCAGACTTGGAACCGGGAGAGGTAAGAGGTACTACAGGGGTAGGAGTGAAATCTTGTAATCCCTGTGGGACCA
CCTGTGGCGAAGGCGTCTTACCAGAACGGGTTCGACGGTGAGGGACGAAAGCTGGGGGCACGAACC
>ASV92
TTAGGAATCTTGCGCAATGGGGGCAACCCTGACGCAGCGACACAGTGTGGAGGAGGAAGGTCTTCGGATTGTAAACTCCT
TTTATGAGGGAAGAATAGATGACGGTACCTCATGAATAAGCACCTGCTAACTACGTGCCAGAAGCATCGGTGATGCGTAG
GGTGCGAACGTTATCCGGATTTATTGGGCGTATAGAGAAGCGTAGGTGTTTTTGTAAGTCTTTAGTTAAATACCACGGCT
CAACCGTGGAGAAGCTTTGGAAACTACAAAAATTGAGACAGGAATGGGCGAATGGAATTCCCAGTGGAGCGGTGAAATGC
GTTGATATTGGGAGGAACATCAGTGGCGAAGGCGATTCGCTGGTCCTTGTCTGACACTAAGGCTCGAAAGCGTGGGGAGC
GAAAC
>ASV93
TTGGGAATATTGGGCAATGGGCGAAAGCCTGACCCAGCGACGCCGCGTGAGGGAAGAAGGCCTTCGGGTCGTAAACCTCT
GTCATCGGGGACGAAGAAAGTGACGGTACCCGAGGAGGAAGCCCCTGCTAACTACGTGCCAGCAGCCGCGGTAATACGTA
GGGGGCGAGCGTTGTCCGGAGTTATTGGGCGTAAAGGGCGTGTAGGCGGTTTGTTAAGTCAGGTGTGAAATTCCAGGGCT
TAACCCTGGAACTGCGCTTGAAACTGGCAGGCTAGAGGACAGGAGAGGGAAGTGGAATTCCCGGTGTAGCGGTGAAATGC
GTAGATATCGGGAGGAACACCAGTGGCGAAGGCGGCTTCCTGGACTGTACCTGACGCTGAGGCGCGAAAGCTAGGGGAGC
AAACA
>ASV94
TGGGGAATCTTCCGCAATGGACGAAAGTCTGACGGAGCAACGCCGCGTGAGTGAAGAAGGTTTTCGGATTGTAAAACTCT
GTCTTTTGGGAAGAACGGCAGATATATGAATAATATATGTGATTGACGGTACCAAAGGAGGAAGCCCCGGCTAACTACGT
GCCAGCAGCCGCGGTAATACGTAGGGGGCAAGCGTTGTCCGGAATTATTGGGCGTAAAGAGCGCGCAGGCGGCTATTTAA
GTCTACCGTGAAAGCTTACGGCTCAACCGTAACGGGTCGGTGGATACTGGATGGCTTGAGGGCAGGAGAGGAAAGTGGAA
TTCCCAGTGTAGCGGTGAAATGCGTAGAGATTGGGAGGAACACCAGTGGCGAAGGCGACTTTCTGGACTGTTACTGACGC
TGAGGCGCGAAAGCTGGGGGAGTGAACG
>ASV95
TGGGGAATATTGGGCAATGGGGGAAACCCTGACCCAGCAACGCCGCGTGAAGGAAGAAGGTCTTCGGATTGTAAACTTCT
TTGATCAGGGACGAACAAATGACGGTACCTGAGGAACAAGCCACGGCTAACTACGTGCCAGCAGCCGCGGTAATACGTAG
GTGGCAAGCGTTATCCGGATTTACTGGGTGTAAAGGGCGTGTAGGCGGTTTTGCAAGTCAGATGTGAAATCTCCGGGCTT
AACCCGGAAACTGCATCTGAAACTGCAGAACTTGAGTACTGGAGAGGATAGTGGAATTCCTAGTGTAGCGGTAAAATGCG
TAGATATTAGGAGGAACACCAGTGGCGAAGGCGACTATCTGGACAGTAACTGACGCTGAGGCGCGAAAGCGTGGGGAGCA
AACA
>ASV96
TGCGGAATTTTAGATAATGGAGGGAACTCTGATCTAGCGACGCCGCGTGCAGGAAGAAGGTCTTCGGATTGTAAACTGCT
GTGGTAAGGGAAAAATGCTATGTAGAGTGGAAAGCTACATAGAGGGATGGTACCTTACTAGAAAGCCCCGGCTAACTACG
TGCCAGCAGCCGCGGTAATACGTAGGGGGCGAGCGTTACCCGGAATCACTGGGCGTAAAGGGAGCGTAGGTGGCCTAACA
TGTCAACTGTGAAAACCCGGAGCTCAACTCCGGACTTGCAGTTGAAACTGGTAGGCTTGAGGACGGTAGAGGAAGACGGA
ACTGCCAGTGTAGGGGTAAAATCCTTAGATATTGGCAGGAACGCCGGTGACGAAGGTGGTTTTCTGGGCCGGTTCTGACA
CTGATGCTCGAAAGCCAGGGGAGCGAACG
>ASV97
TGGGGAATATTGCGCAATGGGGGAAACCCTGACGCAGCGACGCCGTGTGAGTGATGAAGGCTTTCGGGTCGTAAAGCTCT
GTCGGATGGGACGAATAAAGGGTGTGTGAATAATGCACTCTGATGACGGTACCGTCGAAGGAAGCACCGGCTAACTCCGT
GCCAGCAGCCGCGGTAATACGGAGGGTGCAAGCGTTGTTCGGAATTATTGGGCGTAAAGAACGCGTAGGCGGGTTTGTAT
GTCAGATGTGAAAGCCCTTGGCTCAACTGAGGAAGTGCATCTGAAACTGCAGATCTTGAGTACGAGAGAGGAGAGTGGAA
TTCCCAGTGTAGAGGTGAAATTCATAGATATTGGGAAGAACACCGGCGGCGAAAGCGGCTCTCTGGCTCGATACTGACGC
TGAGGCGTGAAAGCGTGGGGAGCAAACA
>ASV98
TGGGGAATCTTCCGCAATGGGCGCAAGCCTGACGGAGCAACGCCGCGTGAATGAAGAAGGCCTTCGGGTTGTAAAATTCT
GTCATCAGGGAAGAAAAAAATGACGGTACCTGAGGAGGAAGCCCCGGCTAACTACGTGCCAGCAGCCGCGGTAAAACGTA
GGGGGCGAGCGTTGTCCGGAATTACTGGGCGTAAAGGGCGTGTAGGCGGTCATTTAAGTCAGAGGTGAAAACTACCGGCT
TAACCGGTAGCCTGCCTTTGAAACTGGGTGACTTGAGGACAGGAGAGGGGAGTGGAATTCCCAGTGTAGCGGTGAAATGC
GTAGATATTGGGAGGAACACCAGTGGCGAAGGCGGCTCTCTGGCCTGTTTCTGACGCTGAGGCGCGAAAGCGTGGGTAGC
GAACG
>ASV99
TGAGGAATATTGGTCAATGGACGCAAGTCTGAACCAGCCACGTCGCGTGAAGGAAGACGGCCCTACGGGTTGTAAACTTC
TTTTGTAAGGGAATAAAGTGAGCCACGTGTGGCTTTTTGCATGTACCTTACGAATAAGGATCGGCTAACTCCGTGCCAGC
AGCCGCGGTAATACGGAGGATCCGAGCGTTATCCGGATTTATTGGGTTTAAAGGGTGCGCAGGCGGGGGATTAAGTCGGC
GGTGAAATTTTGCAGCTCAACTGTAAAAGTGCCTTCGAAACTGGTTTCCTTGAGTGTAGATGAAGTAGGCGGAATTTGTG
GTGTAGCGGTGAAATGCATAGATATCACGAGGAACTCCGATTGCGCAGGCAGCTTACTAAACTACTACTGACGCTCAGGC
ACGAAGGCGTGGGGATCAAACA
>ASV100
TGGGGAATATTGCGCAATGGGGGGAACCCTGACGCAGCAACGCCGCGTGGATGATGAAGGCCCTCGGGTCGTAAAGTCCT
GTTCTGGGGGAAGAAAAATAGAAGGCCAATACCCTTCTATCCTGACGGTACCCCAGCAGAAAGCTCCGGCCAATTATGTG
CCAGCAGCCGCGGTAATACATAAGGAGCGAGCGTTGTCCGGAATCATTGGGCGTAAAGGGCTCGTAGGCGGTTCGGAAAG
TCAGCTGTGAAATCACCAGGCTCAACCTGGTACGGTCGGCTGAAACTCCCGAACTTGAGGGTAGGAGAGGAAAGCGGAAT
TCCCGGTGTAGCGGTGAAATGCGTAGATATCGGGAGGAACACCAGTGGCGAAGGCGGCTTTCTAGCCTATCTCTGACGCT
CAGGAGCGAAAGCCAGGGGAGCAAACG
